# Supplementary material for: Repetitive DNA content in the maize genome is uncoupled from population stratification at SNP loci
Source: BMC Genomics. 2020 Jan 30;21:98. doi: 10.1186/s12864-020-6517-0 (PMC6993463; doi:10.1186/s12864-020-6517-0)
Supplement: Supplementary file 1 — Additional file 1 List of ex-PVP Zea mays spp mays inbreds used in this study. A list of the public names for ex-PVP inbreds used in this study, as well as their SRA sample names. [file 12864_2020_6517_MOESM1_ESM.txt]

Y1538PVP
Y2369PVP
Y29MIBZ2PVP
Y2FADBPVP
Y2MA22PVP
Y2MCDBPVP
Y3IBZ2PVP
Y4676APVP
Y6F629PVP
Y6M502APVP
Y6M502PVP
Y78002APVP
Y78004PVP
Y78010PVP
Y78371APVP
Y787PVP
Y792PVP
Y793PVP
Y807PVP
Y904PVP
Y911PVP
Y912PVP
Y91IFC2PVP
YAQA3PVP
YBCC03PVP
YCS405PVP
YDJ7PVP
YF118PVP
YFAPWPVP
YFBHJPVP
YFBLAPVP
YH8431PVP
YHB8229PVP
YHBA1PVP
YIBB14PVP
YIBO14PVP
YIBO2PVP
YICI441PVP
YICI893PVP
YICI986PVP
YL155PVP
YLH123HTPVP
YLH127PVP
YLH132PVP
YLH143PVP
YLH145PVP
YLH149PVP
YLH156PVP
YLH160PVP
YLH162PVP
YLH163PVP
YLH164PVP
YLH166PVP
YLH167PVP
YLH172PVP
YLH181PVP
YLH184PVP
YLH191PVP
YLH192PVP
YLH194PVP
YLH195PVP
YLH199PVP
YLH1PVP
YLH200PVP
YLH204PVP
YLH206PVP
YLH208PVP
YLH209PVP
YLH210PVP
YLH211PVP
YLH212HTPVP
YLH213PVP
YLH216PVP
YLH220HTPVP
YLH223PVP
YLH224PVP
YLH38PVP
YLH39PVP
YLH51PVP
YLH59PVP
YLH60PVP
YLH74PVP
YLH85PVP
YLH93PVP
YLIBC4PVP
YMBUBPVP
YMBWZPVP
YMM402APVP
YMQ305PVP
YNL001PVP
YOQ101PVP
YOS602PVP
YPB80PVP
YS8324PVP
