# Supplementary material for: Repetitive DNA content in the maize genome is uncoupled from population stratification at SNP loci
Source: BMC Genomics. 2020 Jan 30;21:98. doi: 10.1186/s12864-020-6517-0 (PMC6993463; doi:10.1186/s12864-020-6517-0)
Supplement: Supplementary file 2 — Additional file 2 Cluster annotation information. File listing clusters and their associated annotation as determined by sequence matches to RepBase [file 12864_2020_6517_MOESM2_ESM.txt]

	cluster	Annot	family	family2	superfamily
0	cluster_0	Gypsy-77-LTR_ZM	Gypsy	Gypsy	LTR-retrotransposon
1	cluster_1	XILON1_ZM_I	XILON1	retrotransposon	LTR-retrotransposon
2	cluster_2	Copia13-ZM_I	Copia13	Copia	LTR-retrotransposon
3	cluster_3	Gypsy-167_ZM-I	Gypsy	Gypsy	LTR-retrotransposon
4	cluster_4	PREM2_ZM_I	PREM2	Copia	LTR-retrotransposon
5	cluster_5	PREM2_ZM_I	PREM2	Copia	LTR-retrotransposon
6	cluster_6	HUCK1-I_ZM	HUCK1	Gypsy	LTR-retrotransposon
7	cluster_7	Gypsy-72-LTR_ZM	Gypsy	Gypsy	LTR-retrotransposon
8	cluster_8	Gypsy-77-LTR_ZM	Gypsy	Gypsy	LTR-retrotransposon
9	cluster_9	GRANDE1_ZD_I	GRANDE1	Gypsy	LTR-retrotransposon
10	cluster_10	Gypsy-197_ZM-I	Gypsy	Gypsy	LTR-retrotransposon
11	cluster_11	Gypsy-195_ZM-I	Gypsy	Gypsy	LTR-retrotransposon
12	cluster_12	ZMCOPIA2_I	ZMCOPIA2	Copia	LTR-retrotransposon
13	cluster_13	Copia17-ZM_I	Copia17	Copia	LTR-retrotransposon
14	cluster_14	MR68_ZM	MR68	MR68	Satellite
15	cluster_15	Copia-33_BD-I	Copia	Copia	LTR-retrotransposon
16	cluster_16	Helitron-N124B_	Helitron	Helitron	DNA transposon
17	cluster_17	SAT1_ZM	SAT1	Satellite	Satellite
18	cluster_18	Copia-37-I_ZM	Copia	Copia	LTR-retrotransposon
19	cluster_19	Copia12-ZM_I	Copia12	Copia	LTR-retrotransposon
20	cluster_20	CENTC_ZM	CENTC	Satellite	Satellite
21	cluster_21	Copia-18_BD-I	Copia	Copia	LTR-retrotransposon
22	cluster_22	Copia7-ZM_I	Copia7	Copia	LTR-retrotransposon
23	cluster_23	Gypsy-73-LTR_ZM	Gypsy	Gypsy	LTR-retrotransposon
24	cluster_24	EnSpm-10_ZM	EnSpm	EnSpm	DNA transposon
25	cluster_25	PREM1A_ZM_LTR	PREM1A	Copia	LTR-retrotransposon
26	cluster_26	Gypsy16-ZM_I	Gypsy16	Gypsy	LTR-retrotransposon
27	cluster_27	ZMCOPIA3_I	ZMCOPIA3	Copia	LTR-retrotransposon
28	cluster_28	Gypsy-191_ZM-I	Gypsy	Gypsy	LTR-retrotransposon
29	cluster_29	Gypsy-167_ZM-I	Gypsy	Gypsy	LTR-retrotransposon
30	cluster_30	Copia2_ZM_I	Copia2	Copia	LTR-retrotransposon
31	cluster_31	Gypsy12-ZM_I	Gypsy12	Gypsy	LTR-retrotransposon
32	cluster_32	EnSpm-10_ZM	EnSpm	EnSpm	DNA transposon
33	cluster_33	Copia12-ZM_I	Copia12	Copia	LTR-retrotransposon
34	cluster_34	Gypsy-70-LTR_ZM	Gypsy	Gypsy	LTR-retrotransposon
35	cluster_35	hAT-17N1_ZM	hAT	hAT	DNA transposon
36	cluster_36	XILON1_ZM_LTR	XILON1	retrotransposon	LTR-retrotransposon
37	cluster_37	Gypsy29-ZM_I	Gypsy29	Gypsy	LTR-retrotransposon
38	cluster_38	Gypsy-193_ZM-I	Gypsy	Gypsy	LTR-retrotransposon
39	cluster_39		nan	nan
40	cluster_40	Gypsy-78-LTR_ZM	Gypsy	Gypsy	LTR-retrotransposon
41	cluster_41	Gypsy68-ZM_LTR	Gypsy68	Gypsy	LTR-retrotransposon
42	cluster_42	CINFUL2_I	CINFUL2	Gypsy	LTR-retrotransposon
43	cluster_43	MuDR-4N1_ZM	MuDR	MuDR	DNA transposon
44	cluster_44	AT_rich	AT	AT
45	cluster_45	Gypsy-167_ZM-I	Gypsy	Gypsy	LTR-retrotransposon
46	cluster_46	AT_rich	AT	AT
47	cluster_47	CRM_INT	CRM	CRM
48	cluster_48	Helitron-N17B_O	Helitron	Helitron	DNA transposon
49	cluster_49	Gypsy-74-I_ZM	Gypsy	Gypsy	LTR-retrotransposon
50	cluster_50	Copia15-ZM_I	Copia15	Copia	LTR-retrotransposon
51	cluster_51	Helitron-N124B_	Helitron	Helitron	DNA transposon
52	cluster_52	Gypsy66-ZM_LTR	Gypsy66	Gypsy	LTR-retrotransposon
53	cluster_53	Gypsy64-ZM_LTR	Gypsy64	Gypsy	LTR-retrotransposon
54	cluster_54	Gypsy-130_SBi-L	Gypsy	Gypsy	LTR-retrotransposon
55	cluster_55	Gypsy-189_ZM-LT	Gypsy	Gypsy	LTR-retrotransposon
56	cluster_56	Gypsy68-ZM_LTR	Gypsy68	Gypsy	LTR-retrotransposon
57	cluster_57	TEKAY_I	TEKAY	TEKAY
58	cluster_58	Gypsy66-ZM_LTR	Gypsy66	Gypsy	LTR-retrotransposon
59	cluster_59	Gypsy-201_ZM-LT	Gypsy	Gypsy	LTR-retrotransposon
60	cluster_60	Copia15-ZM_I	Copia15	Copia	LTR-retrotransposon
61	cluster_61	Copia22-ZM_LTR	Copia22	Copia	LTR-retrotransposon
62	cluster_62	EnSpm-13_ZM	EnSpm	EnSpm	DNA transposon
63	cluster_63	Gypsy-28_SB-I	Gypsy	Gypsy	LTR-retrotransposon
64	cluster_64	Copia-65_ZM-I	Copia	Copia	LTR-retrotransposon
65	cluster_65	(A)n	(A)n	Satellite	Satellite
66	cluster_66	ENSPM-6_ZM	ENSPM	ENSPM	DNA transposon
67	cluster_67	Gypsy-193_ZM-I	Gypsy	Gypsy	LTR-retrotransposon
68	cluster_68	Copia-71_ZM-LTR	Copia	Copia	LTR-retrotransposon
69	cluster_69	Gypsy-201_ZM-LT	Gypsy	Gypsy	LTR-retrotransposon
70	cluster_70	Gypsy-167_ZM-I	Gypsy	Gypsy	LTR-retrotransposon
71	cluster_71	Gypsy-207_ZM-LT	Gypsy	Gypsy	LTR-retrotransposon
72	cluster_72	Copia-71_ZM-I	Copia	Copia	LTR-retrotransposon
73	cluster_73	ENSPM-5_ZM	ENSPM	ENSPM	DNA transposon
74	cluster_74	Copia-71_ZM-LTR	Copia	Copia	LTR-retrotransposon
75	cluster_75	AT_rich	AT	AT
76	cluster_76	Gypsy-80-I_ZM	Gypsy	Gypsy	LTR-retrotransposon
77	cluster_77	Gypsy66-ZM_LTR	Gypsy66	Gypsy	LTR-retrotransposon
78	cluster_78		nan	nan
79	cluster_79	Gypsy-194_ZM-I	Gypsy	Gypsy	LTR-retrotransposon
80	cluster_80	Gypsy-199_ZM-I	Gypsy	Gypsy	LTR-retrotransposon
81	cluster_81	ENSPM-N1_ZM	ENSPM	ENSPM	DNA transposon
82	cluster_82	Gypsy-119_ZM-LT	Gypsy	Gypsy	LTR-retrotransposon
83	cluster_83	Gypsy-194_ZM-I	Gypsy	Gypsy	LTR-retrotransposon
84	cluster_84	ENSPM-5_ZM	ENSPM	ENSPM	DNA transposon
85	cluster_85	(CGAG)n	(CGAG)n	Satellite	Satellite
86	cluster_86	Gypsy-127_ZM-I	Gypsy	Gypsy	LTR-retrotransposon
87	cluster_87	TEKAY_I	TEKAY	TEKAY
88	cluster_88	Gypsy-189_ZM-LT	Gypsy	Gypsy	LTR-retrotransposon
89	cluster_89	EnSpm-10_ZM	EnSpm	EnSpm	DNA transposon
90	cluster_90	EnSpm-3_TA	EnSpm	EnSpm	DNA transposon
91	cluster_91	PREM3_ZM_LTR	PREM3	Copia	LTR-retrotransposon
92	cluster_92	Gypsy-167_ZM-I	Gypsy	Gypsy	LTR-retrotransposon
93	cluster_93	Gypsy-194_ZM-LT	Gypsy	Gypsy	LTR-retrotransposon
94	cluster_94	Gypsy-199_ZM-I	Gypsy	Gypsy	LTR-retrotransposon
95	cluster_95	Copia15-ZM_I	Copia15	Copia	LTR-retrotransposon
96	cluster_96	Gypsy-77-LTR_ZM	Gypsy	Gypsy	LTR-retrotransposon
97	cluster_97	ZDE_ZD	ZDE	ZDE
98	cluster_98	Gypsy67-ZM_LTR	Gypsy67	Gypsy	LTR-retrotransposon
99	cluster_99	Gypsy-167_ZM-I	Gypsy	Gypsy	LTR-retrotransposon
100	cluster_100	CINFUL2_I	CINFUL2	Gypsy	LTR-retrotransposon
101	cluster_101	Gypsy-194_ZM-I	Gypsy	Gypsy	LTR-retrotransposon
102	cluster_102	Gypsy69-ZM_I	Gypsy69	Gypsy	LTR-retrotransposon
103	cluster_103	Gypsy-167_ZM-I	Gypsy	Gypsy	LTR-retrotransposon
104	cluster_104	Gypsy-74-I_ZM	Gypsy	Gypsy	LTR-retrotransposon
105	cluster_105	Gypsy-194_ZM-I	Gypsy	Gypsy	LTR-retrotransposon
106	cluster_106	Copia-71_ZM-LTR	Copia	Copia	LTR-retrotransposon
107	cluster_107		nan	nan
108	cluster_108	Gypsy-119_ZM-I	Gypsy	Gypsy	LTR-retrotransposon
109	cluster_109	Gypsy-74-I_ZM	Gypsy	Gypsy	LTR-retrotransposon
110	cluster_110	AT_rich	AT	AT
111	cluster_111	Gypsy69-ZM_LTR	Gypsy69	Gypsy	LTR-retrotransposon
112	cluster_112	ZDE_ZD	ZDE	ZDE
113	cluster_113	Gypsy-200_ZM-I	Gypsy	Gypsy	LTR-retrotransposon
114	cluster_114	Copia-65_ZM-I	Copia	Copia	LTR-retrotransposon
115	cluster_115	Gypsy-167_ZM-I	Gypsy	Gypsy	LTR-retrotransposon
116	cluster_116	MuDR-7N1_ZM	MuDR	MuDR	DNA transposon
117	cluster_117	Gypsy69-ZM_I	Gypsy69	Gypsy	LTR-retrotransposon
118	cluster_118	Gypsy-167_ZM-I	Gypsy	Gypsy	LTR-retrotransposon
119	cluster_119	Helitron-N4_ZM	Helitron	Helitron	DNA transposon
120	cluster_120	Gypsy-204_ZM-LT	Gypsy	Gypsy	LTR-retrotransposon
121	cluster_121	Gypsy-167_ZM-I	Gypsy	Gypsy	LTR-retrotransposon
122	cluster_122	Copia-65_ZM-I	Copia	Copia	LTR-retrotransposon
123	cluster_123	Copia-65_ZM-I	Copia	Copia	LTR-retrotransposon
124	cluster_124	Gypsy-167_ZM-I	Gypsy	Gypsy	LTR-retrotransposon
125	cluster_125	Gypsy-127_ZM-I	Gypsy	Gypsy	LTR-retrotransposon
126	cluster_126	Gypsy-194_ZM-I	Gypsy	Gypsy	LTR-retrotransposon
127	cluster_127	Gypsy-194_ZM-I	Gypsy	Gypsy	LTR-retrotransposon
128	cluster_128	Gypsy69-ZM_I	Gypsy69	Gypsy	LTR-retrotransposon
129	cluster_129		nan	nan
130	cluster_130	Gypsy-200_ZM-I	Gypsy	Gypsy	LTR-retrotransposon
131	cluster_131	PREM1	PREM1	Copia	LTR-retrotransposon
132	cluster_132	Gypsy-206_ZM-I	Gypsy	Gypsy	LTR-retrotransposon
133	cluster_133	Gypsy-74-I_ZM	Gypsy	Gypsy	LTR-retrotransposon
134	cluster_134	Gypsy-189_ZM-LT	Gypsy	Gypsy	LTR-retrotransposon
135	cluster_135	Gypsy-167_ZM-I	Gypsy	Gypsy	LTR-retrotransposon
136	cluster_136	Gypsy67-ZM_LTR	Gypsy67	Gypsy	LTR-retrotransposon
137	cluster_137	Gypsy-189_ZM-LT	Gypsy	Gypsy	LTR-retrotransposon
138	cluster_138	Gypsy-190_ZM-LT	Gypsy	Gypsy	LTR-retrotransposon
139	cluster_139	Gypsy68-ZM_I	Gypsy68	Gypsy	LTR-retrotransposon
140	cluster_140	Gypsy-201_ZM-I	Gypsy	Gypsy	LTR-retrotransposon
141	cluster_141	Gypsy-70-LTR_ZM	Gypsy	Gypsy	LTR-retrotransposon
142	cluster_142		nan	nan
143	cluster_143		nan	nan
144	cluster_144	Gypsy-70-LTR_ZM	Gypsy	Gypsy	LTR-retrotransposon
145	cluster_145	Gypsy-190_ZM-LT	Gypsy	Gypsy	LTR-retrotransposon
146	cluster_146	Copia-71_ZM-I	Copia	Copia	LTR-retrotransposon
147	cluster_147	Helitron-4_ZM	Helitron	Helitron	DNA transposon
148	cluster_148	Gypsy-74-I_ZM	Gypsy	Gypsy	LTR-retrotransposon
149	cluster_149	Copia-71_ZM-I	Copia	Copia	LTR-retrotransposon
150	cluster_150	Copia-71_ZM-I	Copia	Copia	LTR-retrotransposon
151	cluster_151	Copia-71_ZM-I	Copia	Copia	LTR-retrotransposon
152	cluster_152	Gypsy64-ZM_LTR	Gypsy64	Gypsy	LTR-retrotransposon
153	cluster_153	Gypsy-82_ZM-I	Gypsy	Gypsy	LTR-retrotransposon
154	cluster_154	CINFUL2_LTR	CINFUL2	Gypsy	LTR-retrotransposon
155	cluster_155	Copia-65_ZM-I	Copia	Copia	LTR-retrotransposon
156	cluster_156	Copia-65_ZM-I	Copia	Copia	LTR-retrotransposon
157	cluster_157	Copia-65_ZM-I	Copia	Copia	LTR-retrotransposon
158	cluster_158	Gypsy-201_ZM-LT	Gypsy	Gypsy	LTR-retrotransposon
159	cluster_159	Copia-71_ZM-LTR	Copia	Copia	LTR-retrotransposon
160	cluster_160	Gypsy-123_SBi-L	Gypsy	Gypsy	LTR-retrotransposon
161	cluster_161	Copia20-ZM_LTR	Copia20	Copia	LTR-retrotransposon
162	cluster_162	ZDE_ZD	ZDE	ZDE
163	cluster_163	HUCK1-I_ZM	HUCK1	Gypsy	LTR-retrotransposon
164	cluster_164	Copia-65_ZM-I	Copia	Copia	LTR-retrotransposon
165	cluster_165	PREM2_ZM_I	PREM2	Copia	LTR-retrotransposon
166	cluster_166	Gypsy-188_ZM-I	Gypsy	Gypsy	LTR-retrotransposon
167	cluster_167	Gypsy-167_ZM-I	Gypsy	Gypsy	LTR-retrotransposon
168	cluster_168	PREM1A_ZM_I	PREM1A	Copia	LTR-retrotransposon
169	cluster_169	Copia-71_ZM-LTR	Copia	Copia	LTR-retrotransposon
170	cluster_170	GRANDE1_ZD_I	GRANDE1	Gypsy	LTR-retrotransposon
171	cluster_171	LTR_JI1	LTR	LTR	LTR-retrotransposon
172	cluster_172	Gypsy-207_ZM-I	Gypsy	Gypsy	LTR-retrotransposon
173	cluster_173	HUCK1-I_ZM	HUCK1	Gypsy	LTR-retrotransposon
174	cluster_174	Gypsy69-ZM_LTR	Gypsy69	Gypsy	LTR-retrotransposon
175	cluster_175	Gypsy69-ZM_I	Gypsy69	Gypsy	LTR-retrotransposon
176	cluster_176		nan	nan
177	cluster_177	Gypsy67-ZM_LTR	Gypsy67	Gypsy	LTR-retrotransposon
178	cluster_178	Copia20-ZM_I	Copia20	Copia	LTR-retrotransposon
179	cluster_179	Copia20-ZM_LTR	Copia20	Copia	LTR-retrotransposon
180	cluster_180	XILON1_ZM_LTR	XILON1	retrotransposon	LTR-retrotransposon
181	cluster_181	Copia20-ZM_LTR	Copia20	Copia	LTR-retrotransposon
182	cluster_182	Helitron-N3_ZM	Helitron	Helitron	DNA transposon
183	cluster_183	Gypsy-154_ZM-I	Gypsy	Gypsy	LTR-retrotransposon
184	cluster_184	STONOR_I	STONOR	STONOR
185	cluster_185	Gypsy-167_ZM-I	Gypsy	Gypsy	LTR-retrotransposon
186	cluster_186	Gypsy-169_ZM-LT	Gypsy	Gypsy	LTR-retrotransposon
187	cluster_187	PREM1	PREM1	Copia	LTR-retrotransposon
188	cluster_188	Gypsy-127_ZM-I	Gypsy	Gypsy	LTR-retrotransposon
189	cluster_189	HUCK1-I_ZM	HUCK1	Gypsy	LTR-retrotransposon
190	cluster_190	Gypsy-78-LTR_ZM	Gypsy	Gypsy	LTR-retrotransposon
191	cluster_191	Gypsy-194_ZM-LT	Gypsy	Gypsy	LTR-retrotransposon
192	cluster_192	Gypsy69-ZM_LTR	Gypsy69	Gypsy	LTR-retrotransposon
193	cluster_193	Copia13-ZM_LTR	Copia13	Copia	LTR-retrotransposon
194	cluster_194	PREM1A_ZM_LTR	PREM1A	Copia	LTR-retrotransposon
195	cluster_195	Gypsy-190_ZM-LT	Gypsy	Gypsy	LTR-retrotransposon
196	cluster_196	Gypsy69-ZM_LTR	Gypsy69	Gypsy	LTR-retrotransposon
197	cluster_197	Copia-65_ZM-I	Copia	Copia	LTR-retrotransposon
198	cluster_198	Copia20-ZM_I	Copia20	Copia	LTR-retrotransposon
199	cluster_199	Gypsy-189_ZM-LT	Gypsy	Gypsy	LTR-retrotransposon
200	cluster_200	Gypsy-189_ZM-LT	Gypsy	Gypsy	LTR-retrotransposon
201	cluster_201	AT_rich	AT	AT
202	cluster_202		nan	nan
203	cluster_203	Gypsy-189_ZM-I	Gypsy	Gypsy	LTR-retrotransposon
204	cluster_204	Copia-65_ZM-I	Copia	Copia	LTR-retrotransposon
205	cluster_205	Gypsy-77-LTR_ZM	Gypsy	Gypsy	LTR-retrotransposon
206	cluster_206	Gypsy69-ZM_LTR	Gypsy69	Gypsy	LTR-retrotransposon
207	cluster_207	Copia-71_ZM-I	Copia	Copia	LTR-retrotransposon
208	cluster_208	Copia-71_ZM-I	Copia	Copia	LTR-retrotransposon
209	cluster_209	Gypsy-193_ZM-I	Gypsy	Gypsy	LTR-retrotransposon
210	cluster_210	Copia15-ZM_I	Copia15	Copia	LTR-retrotransposon
211	cluster_211	Copia20-ZM_LTR	Copia20	Copia	LTR-retrotransposon
212	cluster_212		nan	nan
213	cluster_213	Gypsy-175_ZM-I	Gypsy	Gypsy	LTR-retrotransposon
214	cluster_214	Gypsy-201_ZM-I	Gypsy	Gypsy	LTR-retrotransposon
215	cluster_215	PREM1	PREM1	Copia	LTR-retrotransposon
216	cluster_216	Gypsy-189_ZM-LT	Gypsy	Gypsy	LTR-retrotransposon
217	cluster_217	Copia-71_ZM-I	Copia	Copia	LTR-retrotransposon
218	cluster_218	Gypsy64-ZM_LTR	Gypsy64	Gypsy	LTR-retrotransposon
219	cluster_219	Copia20-ZM_LTR	Copia20	Copia	LTR-retrotransposon
220	cluster_220	HUCK1-I_ZM	HUCK1	Gypsy	LTR-retrotransposon
221	cluster_221	Gypsy-196_ZM-I	Gypsy	Gypsy	LTR-retrotransposon
222	cluster_222	Gypsy-204_ZM-LT	Gypsy	Gypsy	LTR-retrotransposon
223	cluster_223	Gypsy-167_ZM-I	Gypsy	Gypsy	LTR-retrotransposon
224	cluster_224	(GAA)n	(GAA)n	Satellite	Satellite
225	cluster_225		nan	nan
226	cluster_226	Helitron-N4_ZM	Helitron	Helitron	DNA transposon
227	cluster_227	CINFUL2_I	CINFUL2	Gypsy	LTR-retrotransposon
228	cluster_228	Copia-65_ZM-I	Copia	Copia	LTR-retrotransposon
229	cluster_229	Gypsy-167_ZM-I	Gypsy	Gypsy	LTR-retrotransposon
230	cluster_230	Gypsy-137_SBi-I	Gypsy	Gypsy	LTR-retrotransposon
231	cluster_231	Gypsy-78-LTR_ZM	Gypsy	Gypsy	LTR-retrotransposon
232	cluster_232	Gypsy64-ZM_I	Gypsy64	Gypsy	LTR-retrotransposon
233	cluster_233	Gypsy-194_ZM-LT	Gypsy	Gypsy	LTR-retrotransposon
234	cluster_234	Gypsy-126_SBi-L	Gypsy	Gypsy	LTR-retrotransposon
235	cluster_235	Copia-71_ZM-I	Copia	Copia	LTR-retrotransposon
236	cluster_236	CINFUL2_LTR	CINFUL2	Gypsy	LTR-retrotransposon
237	cluster_237	Gypsy-167_ZM-I	Gypsy	Gypsy	LTR-retrotransposon
238	cluster_238	Gypsy-200_ZM-I	Gypsy	Gypsy	LTR-retrotransposon
239	cluster_239	GRANDE1_ZD_I	GRANDE1	Gypsy	LTR-retrotransposon
240	cluster_240	Gypsy-190_ZM-I	Gypsy	Gypsy	LTR-retrotransposon
241	cluster_241	Gypsy-204_ZM-LT	Gypsy	Gypsy	LTR-retrotransposon
242	cluster_242	Copia-71_ZM-LTR	Copia	Copia	LTR-retrotransposon
243	cluster_243	Copia-65_ZM-I	Copia	Copia	LTR-retrotransposon
244	cluster_244	Gypsy-193_ZM-I	Gypsy	Gypsy	LTR-retrotransposon
245	cluster_245	Gypsy-167_ZM-I	Gypsy	Gypsy	LTR-retrotransposon
246	cluster_246	Gypsy-200_ZM-I	Gypsy	Gypsy	LTR-retrotransposon
247	cluster_247	Copia-64_ZM-I	Copia	Copia	LTR-retrotransposon
248	cluster_248	Gypsy-194_ZM-I	Gypsy	Gypsy	LTR-retrotransposon
249	cluster_249	Gypsy-190_ZM-LT	Gypsy	Gypsy	LTR-retrotransposon
250	cluster_250		nan	nan
251	cluster_251	Gypsy-196_ZM-I	Gypsy	Gypsy	LTR-retrotransposon
252	cluster_252	Copia-71_ZM-LTR	Copia	Copia	LTR-retrotransposon
253	cluster_253	Gypsy-190_ZM-LT	Gypsy	Gypsy	LTR-retrotransposon
254	cluster_254	Copia-65_ZM-I	Copia	Copia	LTR-retrotransposon
255	cluster_255	Gypsy67-ZM_LTR	Gypsy67	Gypsy	LTR-retrotransposon
256	cluster_256	PREM1A_ZM_LTR	PREM1A	Copia	LTR-retrotransposon
257	cluster_257	Copia-65_ZM-I	Copia	Copia	LTR-retrotransposon
258	cluster_258	ENSPM-5_ZM	ENSPM	ENSPM	DNA transposon
259	cluster_259	Gypsy-189_ZM-LT	Gypsy	Gypsy	LTR-retrotransposon
260	cluster_260	Gypsy-70-LTR_ZM	Gypsy	Gypsy	LTR-retrotransposon
261	cluster_261	Copia-71_ZM-I	Copia	Copia	LTR-retrotransposon
262	cluster_262		nan	nan
263	cluster_263	Gypsy66-ZM_LTR	Gypsy66	Gypsy	LTR-retrotransposon
264	cluster_264	CINFUL2_LTR	CINFUL2	Gypsy	LTR-retrotransposon
265	cluster_265	Gypsy-207_ZM-LT	Gypsy	Gypsy	LTR-retrotransposon
266	cluster_266	HARB-N8_ZM	HARB	HARB
267	cluster_267	TEKAY_I	TEKAY	TEKAY
268	cluster_268	Gypsy-197_ZM-LT	Gypsy	Gypsy	LTR-retrotransposon
269	cluster_269	Gypsy-201_ZM-I	Gypsy	Gypsy	LTR-retrotransposon
270	cluster_270	PREM1	PREM1	Copia	LTR-retrotransposon
271	cluster_271	Gypsy-189_ZM-LT	Gypsy	Gypsy	LTR-retrotransposon
272	cluster_272	Gypsy69-ZM_I	Gypsy69	Gypsy	LTR-retrotransposon
273	cluster_273	PREM1A_ZM_LTR	PREM1A	Copia	LTR-retrotransposon
274	cluster_274	Gypsy69-ZM_I	Gypsy69	Gypsy	LTR-retrotransposon
275	cluster_275	Copia-65_ZM-I	Copia	Copia	LTR-retrotransposon
276	cluster_276	CINFUL2_I	CINFUL2	Gypsy	LTR-retrotransposon
277	cluster_277	Gypsy64-ZM_I	Gypsy64	Gypsy	LTR-retrotransposon
278	cluster_278	Gypsy-201_ZM-I	Gypsy	Gypsy	LTR-retrotransposon
279	cluster_279	Gypsy-190_ZM-I	Gypsy	Gypsy	LTR-retrotransposon
280	cluster_280	Gypsy-76-LTR_ZM	Gypsy	Gypsy	LTR-retrotransposon
281	cluster_281	Copia-64_ZM-I	Copia	Copia	LTR-retrotransposon
282	cluster_282	HUCK1-I_ZM	HUCK1	Gypsy	LTR-retrotransposon
283	cluster_283	Gypsy-167_ZM-LT	Gypsy	Gypsy	LTR-retrotransposon
284	cluster_284	Copia-65_ZM-I	Copia	Copia	LTR-retrotransposon
285	cluster_285	ZEON2_ZM_I	ZEON2	Gypsy	LTR-retrotransposon
286	cluster_286	Copia-71_ZM-I	Copia	Copia	LTR-retrotransposon
287	cluster_287	Gypsy-70-LTR_ZM	Gypsy	Gypsy	LTR-retrotransposon
288	cluster_288	Gypsy-202_ZM-LT	Gypsy	Gypsy	LTR-retrotransposon
289	cluster_289	Gypsy-201_ZM-LT	Gypsy	Gypsy	LTR-retrotransposon
290	cluster_290	Gypsy66-ZM_LTR	Gypsy66	Gypsy	LTR-retrotransposon
291	cluster_291	Gypsy-167_ZM-I	Gypsy	Gypsy	LTR-retrotransposon
292	cluster_292	Gypsy-74-LTR_ZM	Gypsy	Gypsy	LTR-retrotransposon
293	cluster_293	Gypsy69-ZM_LTR	Gypsy69	Gypsy	LTR-retrotransposon
294	cluster_294	XILON1_ZM_LTR	XILON1	retrotransposon	LTR-retrotransposon
295	cluster_295	GRANDE1_ZD_I	GRANDE1	Gypsy	LTR-retrotransposon
296	cluster_296		nan	nan
297	cluster_297	Copia-65_ZM-I	Copia	Copia	LTR-retrotransposon
298	cluster_298	Gypsy-193_ZM-I	Gypsy	Gypsy	LTR-retrotransposon
299	cluster_299	Gypsy-167_ZM-I	Gypsy	Gypsy	LTR-retrotransposon
300	cluster_300	Gypsy-201_ZM-LT	Gypsy	Gypsy	LTR-retrotransposon
301	cluster_301	ZDE_ZD	ZDE	ZDE
302	cluster_302	Gypsy-201_ZM-I	Gypsy	Gypsy	LTR-retrotransposon
303	cluster_303	PREM4_ZM_LTR	PREM4	Copia	LTR-retrotransposon
304	cluster_304	Copia-71_ZM-I	Copia	Copia	LTR-retrotransposon
305	cluster_305	Helitron-N4_ZM	Helitron	Helitron	DNA transposon
306	cluster_306	Gypsy-194_ZM-LT	Gypsy	Gypsy	LTR-retrotransposon
307	cluster_307	Copia-65_ZM-I	Copia	Copia	LTR-retrotransposon
308	cluster_308	CINFUL1_ZM_I	CINFUL1	Gypsy	LTR-retrotransposon
309	cluster_309	Gypsy-204_ZM-LT	Gypsy	Gypsy	LTR-retrotransposon
310	cluster_310	Gypsy-78-LTR_ZM	Gypsy	Gypsy	LTR-retrotransposon
311	cluster_311	Gypsy-189_ZM-LT	Gypsy	Gypsy	LTR-retrotransposon
312	cluster_312	Gypsy-207_ZM-LT	Gypsy	Gypsy	LTR-retrotransposon
313	cluster_313	Gypsy-189_ZM-I	Gypsy	Gypsy	LTR-retrotransposon
314	cluster_314	Gypsy-127_ZM-I	Gypsy	Gypsy	LTR-retrotransposon
315	cluster_315	Gypsy-206_ZM-I	Gypsy	Gypsy	LTR-retrotransposon
316	cluster_316	CINFUL2_LTR	CINFUL2	Gypsy	LTR-retrotransposon
317	cluster_317	Gypsy-127_ZM-I	Gypsy	Gypsy	LTR-retrotransposon
318	cluster_318	Copia-65_ZM-LTR	Copia	Copia	LTR-retrotransposon
319	cluster_319	Copia-71_ZM-I	Copia	Copia	LTR-retrotransposon
320	cluster_320	Gypsy-190_ZM-I	Gypsy	Gypsy	LTR-retrotransposon
321	cluster_321	AT_rich	AT	AT
322	cluster_322	TEKAY_LTR	TEKAY	TEKAY
323	cluster_323	Gypsy69-ZM_I	Gypsy69	Gypsy	LTR-retrotransposon
324	cluster_324	Gypsy-74-I_ZM	Gypsy	Gypsy	LTR-retrotransposon
325	cluster_325		nan	nan
326	cluster_326	Gypsy-167_ZM-I	Gypsy	Gypsy	LTR-retrotransposon
327	cluster_327	Copia-71_ZM-LTR	Copia	Copia	LTR-retrotransposon
328	cluster_328	AT_rich	AT	AT
329	cluster_329	Gypsy-189_ZM-I	Gypsy	Gypsy	LTR-retrotransposon
330	cluster_330	PREM1	PREM1	Copia	LTR-retrotransposon
331	cluster_331	CINFUL2_I	CINFUL2	Gypsy	LTR-retrotransposon
332	cluster_332	Gypsy-167_ZM-I	Gypsy	Gypsy	LTR-retrotransposon
333	cluster_333	Gypsy-196_ZM-I	Gypsy	Gypsy	LTR-retrotransposon
334	cluster_334	Gypsy-127_ZM-I	Gypsy	Gypsy	LTR-retrotransposon
335	cluster_335	CINFUL1_ZM_I	CINFUL1	Gypsy	LTR-retrotransposon
336	cluster_336		nan	nan
337	cluster_337	Gypsy-175_ZM-I	Gypsy	Gypsy	LTR-retrotransposon
338	cluster_338	Gypsy-194_ZM-LT	Gypsy	Gypsy	LTR-retrotransposon
339	cluster_339	Gypsy-189_ZM-LT	Gypsy	Gypsy	LTR-retrotransposon
340	cluster_340	Gypsy-74-LTR_ZM	Gypsy	Gypsy	LTR-retrotransposon
341	cluster_341	Gypsy-201_ZM-I	Gypsy	Gypsy	LTR-retrotransposon
342	cluster_342		nan	nan
343	cluster_343	Copia-65_ZM-I	Copia	Copia	LTR-retrotransposon
344	cluster_344	CINFUL2A_LTR	CINFUL2A	Gypsy	LTR-retrotransposon
345	cluster_345	Copia-71_ZM-I	Copia	Copia	LTR-retrotransposon
346	cluster_346	Copia-71_ZM-I	Copia	Copia	LTR-retrotransposon
347	cluster_347	Helitron-N4_ZM	Helitron	Helitron	DNA transposon
348	cluster_348	Copia20-ZM_LTR	Copia20	Copia	LTR-retrotransposon
349	cluster_349	CINFUL2_I	CINFUL2	Gypsy	LTR-retrotransposon
350	cluster_350	Gypsy67-ZM_I	Gypsy67	Gypsy	LTR-retrotransposon
351	cluster_351	Gypsy-78-LTR_ZM	Gypsy	Gypsy	LTR-retrotransposon
352	cluster_352	XILON1_ZM_LTR	XILON1	retrotransposon	LTR-retrotransposon
353	cluster_353	Gypsy64-ZM_LTR	Gypsy64	Gypsy	LTR-retrotransposon
354	cluster_354	Gypsy-74-I_ZM	Gypsy	Gypsy	LTR-retrotransposon
355	cluster_355	LTR_JI1	LTR	LTR	LTR-retrotransposon
356	cluster_356		nan	nan
357	cluster_357	Gypsy-167_ZM-I	Gypsy	Gypsy	LTR-retrotransposon
358	cluster_358	Copia-71_ZM-I	Copia	Copia	LTR-retrotransposon
359	cluster_359	CINFUL2_I	CINFUL2	Gypsy	LTR-retrotransposon
360	cluster_360	Gypsy-201_ZM-I	Gypsy	Gypsy	LTR-retrotransposon
361	cluster_361	Gypsy-194_ZM-I	Gypsy	Gypsy	LTR-retrotransposon
362	cluster_362	Copia-65_ZM-I	Copia	Copia	LTR-retrotransposon
363	cluster_363	LTR_JI1	LTR	LTR	LTR-retrotransposon
364	cluster_364	Gypsy67-ZM_LTR	Gypsy67	Gypsy	LTR-retrotransposon
365	cluster_365	Gypsy-74-I_ZM	Gypsy	Gypsy	LTR-retrotransposon
366	cluster_366	Gypsy-70-I_ZM	Gypsy	Gypsy	LTR-retrotransposon
367	cluster_367	PREM1A_ZM_LTR	PREM1A	Copia	LTR-retrotransposon
368	cluster_368	Gypsy-194_ZM-LT	Gypsy	Gypsy	LTR-retrotransposon
369	cluster_369	ZDE_ZD	ZDE	ZDE
370	cluster_370	Gypsy-167_ZM-I	Gypsy	Gypsy	LTR-retrotransposon
371	cluster_371		nan	nan
372	cluster_372	HUCK1-I_ZM	HUCK1	Gypsy	LTR-retrotransposon
373	cluster_373	Gypsy-204_ZM-LT	Gypsy	Gypsy	LTR-retrotransposon
374	cluster_374	Gypsy-167_ZM-I	Gypsy	Gypsy	LTR-retrotransposon
375	cluster_375	GRANDE1_ZD_I	GRANDE1	Gypsy	LTR-retrotransposon
376	cluster_376	Copia-65_ZM-I	Copia	Copia	LTR-retrotransposon
377	cluster_377	ZEON2_ZM_I	ZEON2	Gypsy	LTR-retrotransposon
378	cluster_378	Gypsy-193_ZM-I	Gypsy	Gypsy	LTR-retrotransposon
379	cluster_379	Copia-65_ZM-I	Copia	Copia	LTR-retrotransposon
380	cluster_380		nan	nan
381	cluster_381	Gypsy-193_ZM-I	Gypsy	Gypsy	LTR-retrotransposon
382	cluster_382	Gypsy-197_ZM-I	Gypsy	Gypsy	LTR-retrotransposon
383	cluster_383	Gypsy69-ZM_LTR	Gypsy69	Gypsy	LTR-retrotransposon
384	cluster_384	Copia-64_ZM-LTR	Copia	Copia	LTR-retrotransposon
385	cluster_385	Gypsy-78-I_ZM	Gypsy	Gypsy	LTR-retrotransposon
386	cluster_386	Gypsy-70-LTR_ZM	Gypsy	Gypsy	LTR-retrotransposon
387	cluster_387		nan	nan
388	cluster_388		nan	nan
389	cluster_389	Gypsy-80-I_ZM	Gypsy	Gypsy	LTR-retrotransposon
390	cluster_390		nan	nan
391	cluster_391	Gypsy63-ZM_LTR	Gypsy63	Gypsy	LTR-retrotransposon
392	cluster_392	AT_rich	AT	AT
393	cluster_393	Copia-71_ZM-LTR	Copia	Copia	LTR-retrotransposon
394	cluster_394	Gypsy-74-I_ZM	Gypsy	Gypsy	LTR-retrotransposon
395	cluster_395	Gypsy-127_ZM-I	Gypsy	Gypsy	LTR-retrotransposon
396	cluster_396	Gypsy-193_ZM-I	Gypsy	Gypsy	LTR-retrotransposon
397	cluster_397	Gypsy-127_ZM-I	Gypsy	Gypsy	LTR-retrotransposon
398	cluster_398	Gypsy-205_ZM-I	Gypsy	Gypsy	LTR-retrotransposon
399	cluster_399	Copia-65_ZM-I	Copia	Copia	LTR-retrotransposon
400	cluster_400	CINFUL2A_I	CINFUL2A	Gypsy	LTR-retrotransposon
401	cluster_401	Gypsy12-ZM_I	Gypsy12	Gypsy	LTR-retrotransposon
402	cluster_402	ZDE_ZD	ZDE	ZDE
403	cluster_403		nan	nan
404	cluster_404	Gypsy-200_ZM-I	Gypsy	Gypsy	LTR-retrotransposon
405	cluster_405	Gypsy-74-I_ZM	Gypsy	Gypsy	LTR-retrotransposon
406	cluster_406	Copia-71_ZM-I	Copia	Copia	LTR-retrotransposon
407	cluster_407		nan	nan
408	cluster_408	Copia-65_ZM-I	Copia	Copia	LTR-retrotransposon
409	cluster_409	Gypsy-194_ZM-I	Gypsy	Gypsy	LTR-retrotransposon
410	cluster_410	Gypsy-76-I_ZM	Gypsy	Gypsy	LTR-retrotransposon
411	cluster_411	Gypsy69-ZM_LTR	Gypsy69	Gypsy	LTR-retrotransposon
412	cluster_412	Gypsy-76-I_ZM	Gypsy	Gypsy	LTR-retrotransposon
413	cluster_413	Gypsy69-ZM_LTR	Gypsy69	Gypsy	LTR-retrotransposon
414	cluster_414	Gypsy69-ZM_LTR	Gypsy69	Gypsy	LTR-retrotransposon
415	cluster_415	Copia-71_ZM-I	Copia	Copia	LTR-retrotransposon
416	cluster_416	Gypsy-127_ZM-I	Gypsy	Gypsy	LTR-retrotransposon
417	cluster_417		nan	nan
418	cluster_418	Copia-64_ZM-I	Copia	Copia	LTR-retrotransposon
419	cluster_419	PREM2_ZM_I	PREM2	Copia	LTR-retrotransposon
420	cluster_420	PREM1A_ZM_LTR	PREM1A	Copia	LTR-retrotransposon
421	cluster_421	Copia20-ZM_LTR	Copia20	Copia	LTR-retrotransposon
422	cluster_422		nan	nan
423	cluster_423	Copia-71_ZM-LTR	Copia	Copia	LTR-retrotransposon
424	cluster_424	Gypsy-127_ZM-I	Gypsy	Gypsy	LTR-retrotransposon
425	cluster_425	Copia-65_ZM-I	Copia	Copia	LTR-retrotransposon
426	cluster_426	PREM1	PREM1	Copia	LTR-retrotransposon
427	cluster_427	ZDE_ZD	ZDE	ZDE
428	cluster_428	Gypsy-127_ZM-LT	Gypsy	Gypsy	LTR-retrotransposon
429	cluster_429	CINFUL2_I	CINFUL2	Gypsy	LTR-retrotransposon
430	cluster_430	Copia-64_ZM-I	Copia	Copia	LTR-retrotransposon
431	cluster_431	Gypsy-201_ZM-I	Gypsy	Gypsy	LTR-retrotransposon
432	cluster_432	Gypsy-190_ZM-LT	Gypsy	Gypsy	LTR-retrotransposon
433	cluster_433	CINFUL2_I	CINFUL2	Gypsy	LTR-retrotransposon
434	cluster_434	Gypsy-77-LTR_ZM	Gypsy	Gypsy	LTR-retrotransposon
435	cluster_435	Gypsy-200_ZM-I	Gypsy	Gypsy	LTR-retrotransposon
436	cluster_436		nan	nan
437	cluster_437	Gypsy-192_ZM-I	Gypsy	Gypsy	LTR-retrotransposon
438	cluster_438	Gypsy-203_ZM-I	Gypsy	Gypsy	LTR-retrotransposon
439	cluster_439	Gypsy-127_ZM-I	Gypsy	Gypsy	LTR-retrotransposon
440	cluster_440	Copia-71_ZM-LTR	Copia	Copia	LTR-retrotransposon
441	cluster_441	Gypsy-127_ZM-I	Gypsy	Gypsy	LTR-retrotransposon
442	cluster_442	PREM2_ZM_I	PREM2	Copia	LTR-retrotransposon
443	cluster_443	Gypsy69-ZM_LTR	Gypsy69	Gypsy	LTR-retrotransposon
444	cluster_444	Gypsy-76-I_ZM	Gypsy	Gypsy	LTR-retrotransposon
445	cluster_445	GRANDE1_ZD_I	GRANDE1	Gypsy	LTR-retrotransposon
446	cluster_446	Gypsy-193_ZM-I	Gypsy	Gypsy	LTR-retrotransposon
447	cluster_447	Gypsy64-ZM_LTR	Gypsy64	Gypsy	LTR-retrotransposon
448	cluster_448	PREM1A_ZM_I	PREM1A	Copia	LTR-retrotransposon
449	cluster_449	PREM1A_ZM_I	PREM1A	Copia	LTR-retrotransposon
450	cluster_450	XILON1_ZM_LTR	XILON1	retrotransposon	LTR-retrotransposon
451	cluster_451	Gypsy-77-LTR_ZM	Gypsy	Gypsy	LTR-retrotransposon
452	cluster_452	Gypsy-193_ZM-I	Gypsy	Gypsy	LTR-retrotransposon
453	cluster_453		nan	nan
454	cluster_454	Gypsy65-ZM_I	Gypsy65	Gypsy	LTR-retrotransposon
455	cluster_455	Gypsy69-ZM_I	Gypsy69	Gypsy	LTR-retrotransposon
456	cluster_456	Copia-71_ZM-LTR	Copia	Copia	LTR-retrotransposon
457	cluster_457	Gypsy-74-I_ZM	Gypsy	Gypsy	LTR-retrotransposon
458	cluster_458	Gypsy-127_ZM-I	Gypsy	Gypsy	LTR-retrotransposon
459	cluster_459	Copia-65_ZM-I	Copia	Copia	LTR-retrotransposon
460	cluster_460	Gypsy-70-LTR_ZM	Gypsy	Gypsy	LTR-retrotransposon
461	cluster_461	Copia-65_ZM-I	Copia	Copia	LTR-retrotransposon
462	cluster_462	Copia-71_ZM-I	Copia	Copia	LTR-retrotransposon
463	cluster_463	Gypsy-127_ZM-LT	Gypsy	Gypsy	LTR-retrotransposon
464	cluster_464	Gypsy-74-I_ZM	Gypsy	Gypsy	LTR-retrotransposon
465	cluster_465	Gypsy69-ZM_I	Gypsy69	Gypsy	LTR-retrotransposon
466	cluster_466	Gypsy64-ZM_LTR	Gypsy64	Gypsy	LTR-retrotransposon
467	cluster_467	Gypsy67-ZM_I	Gypsy67	Gypsy	LTR-retrotransposon
468	cluster_468	Gypsy-74-I_ZM	Gypsy	Gypsy	LTR-retrotransposon
469	cluster_469	Copia-65_ZM-I	Copia	Copia	LTR-retrotransposon
470	cluster_470	Gypsy64-ZM_LTR	Gypsy64	Gypsy	LTR-retrotransposon
471	cluster_471	LTR_JI1	LTR	LTR	LTR-retrotransposon
472	cluster_472	Copia-65_ZM-I	Copia	Copia	LTR-retrotransposon
473	cluster_473	Copia20-ZM_LTR	Copia20	Copia	LTR-retrotransposon
474	cluster_474	Gypsy-194_ZM-LT	Gypsy	Gypsy	LTR-retrotransposon
475	cluster_475	Gypsy-167_ZM-LT	Gypsy	Gypsy	LTR-retrotransposon
476	cluster_476	Gypsy69-ZM_LTR	Gypsy69	Gypsy	LTR-retrotransposon
477	cluster_477	Gypsy67-ZM_LTR	Gypsy67	Gypsy	LTR-retrotransposon
478	cluster_478	Gypsy66-ZM_LTR	Gypsy66	Gypsy	LTR-retrotransposon
479	cluster_479	Copia-65_ZM-I	Copia	Copia	LTR-retrotransposon
480	cluster_480	Copia-65_ZM-I	Copia	Copia	LTR-retrotransposon
481	cluster_481	Copia-71_ZM-I	Copia	Copia	LTR-retrotransposon
482	cluster_482	Gypsy-78-LTR_ZM	Gypsy	Gypsy	LTR-retrotransposon
483	cluster_483	Copia-71_ZM-I	Copia	Copia	LTR-retrotransposon
484	cluster_484	Gypsy-194_ZM-I	Gypsy	Gypsy	LTR-retrotransposon
485	cluster_485	Gypsy64-ZM_I	Gypsy64	Gypsy	LTR-retrotransposon
486	cluster_486	Gypsy-167_ZM-I	Gypsy	Gypsy	LTR-retrotransposon
487	cluster_487	Copia-64_ZM-LTR	Copia	Copia	LTR-retrotransposon
488	cluster_488		nan	nan
489	cluster_489	Gypsy-127_ZM-I	Gypsy	Gypsy	LTR-retrotransposon
490	cluster_490	Gypsy-127_ZM-I	Gypsy	Gypsy	LTR-retrotransposon
491	cluster_491	Gypsy-76-LTR_ZM	Gypsy	Gypsy	LTR-retrotransposon
492	cluster_492	Gypsy-77-LTR_ZM	Gypsy	Gypsy	LTR-retrotransposon
493	cluster_493	Copia20-ZM_LTR	Copia20	Copia	LTR-retrotransposon
494	cluster_494		nan	nan
495	cluster_495	RLG_scTat_4_1-I	RLG	Gypsy	LTR-retrotransposon
496	cluster_496	Copia-65_ZM-I	Copia	Copia	LTR-retrotransposon
497	cluster_497	Gypsy-190_ZM-I	Gypsy	Gypsy	LTR-retrotransposon
498	cluster_498	Copia-64_ZM-I	Copia	Copia	LTR-retrotransposon
499	cluster_499	Gypsy-204_ZM-LT	Gypsy	Gypsy	LTR-retrotransposon
500	cluster_500	Gypsy-127_ZM-I	Gypsy	Gypsy	LTR-retrotransposon
501	cluster_501	Gypsy-201_ZM-LT	Gypsy	Gypsy	LTR-retrotransposon
502	cluster_502	Gypsy67-ZM_LTR	Gypsy67	Gypsy	LTR-retrotransposon
503	cluster_503	Gypsy-127_ZM-I	Gypsy	Gypsy	LTR-retrotransposon
504	cluster_504	Copia-71_ZM-LTR	Copia	Copia	LTR-retrotransposon
505	cluster_505		nan	nan
506	cluster_506		nan	nan
507	cluster_507	Gypsy-175_ZM-I	Gypsy	Gypsy	LTR-retrotransposon
508	cluster_508	Gypsy-196_ZM-I	Gypsy	Gypsy	LTR-retrotransposon
509	cluster_509	PREM1A_ZM_I	PREM1A	Copia	LTR-retrotransposon
510	cluster_510	Gypsy-201_ZM-LT	Gypsy	Gypsy	LTR-retrotransposon
511	cluster_511	Copia20-ZM_LTR	Copia20	Copia	LTR-retrotransposon
512	cluster_512		nan	nan
513	cluster_513	Gypsy-127_ZM-I	Gypsy	Gypsy	LTR-retrotransposon
514	cluster_514	Copia20-ZM_I	Copia20	Copia	LTR-retrotransposon
515	cluster_515	Copia-65_ZM-I	Copia	Copia	LTR-retrotransposon
516	cluster_516	Gypsy-70-I_ZM	Gypsy	Gypsy	LTR-retrotransposon
517	cluster_517	Gypsy-197_ZM-I	Gypsy	Gypsy	LTR-retrotransposon
518	cluster_518	CINFUL2_I	CINFUL2	Gypsy	LTR-retrotransposon
519	cluster_519		nan	nan
520	cluster_520	Gypsy-127_ZM-I	Gypsy	Gypsy	LTR-retrotransposon
521	cluster_521	Gypsy-190_ZM-I	Gypsy	Gypsy	LTR-retrotransposon
522	cluster_522	LTR_JI1	LTR	LTR	LTR-retrotransposon
523	cluster_523		nan	nan
524	cluster_524	Copia-65_ZM-LTR	Copia	Copia	LTR-retrotransposon
525	cluster_525	LTR_JI1	LTR	LTR	LTR-retrotransposon
526	cluster_526	Copia-65_ZM-I	Copia	Copia	LTR-retrotransposon
527	cluster_527	Gypsy-188_ZM-I	Gypsy	Gypsy	LTR-retrotransposon
528	cluster_528	Copia-71_ZM-LTR	Copia	Copia	LTR-retrotransposon
529	cluster_529	Copia-71_ZM-LTR	Copia	Copia	LTR-retrotransposon
530	cluster_530	PREM1A_ZM_I	PREM1A	Copia	LTR-retrotransposon
531	cluster_531	Copia20-ZM_I	Copia20	Copia	LTR-retrotransposon
532	cluster_532	Gypsy-127_ZM-I	Gypsy	Gypsy	LTR-retrotransposon
533	cluster_533	TEKAY_LTR	TEKAY	TEKAY
534	cluster_534	Gypsy-167_ZM-I	Gypsy	Gypsy	LTR-retrotransposon
535	cluster_535	Gypsy-189_ZM-LT	Gypsy	Gypsy	LTR-retrotransposon
536	cluster_536	Gypsy-130_SBi-L	Gypsy	Gypsy	LTR-retrotransposon
537	cluster_537	Copia-71_ZM-LTR	Copia	Copia	LTR-retrotransposon
538	cluster_538	Copia20-ZM_LTR	Copia20	Copia	LTR-retrotransposon
539	cluster_539	Gypsy-190_ZM-I	Gypsy	Gypsy	LTR-retrotransposon
540	cluster_540	CINFUL2_I	CINFUL2	Gypsy	LTR-retrotransposon
541	cluster_541		nan	nan
542	cluster_542	Gypsy-70-I_ZM	Gypsy	Gypsy	LTR-retrotransposon
543	cluster_543		nan	nan
544	cluster_544	Gypsy-167_ZM-I	Gypsy	Gypsy	LTR-retrotransposon
545	cluster_545		nan	nan
546	cluster_546	Gypsy-197_ZM-I	Gypsy	Gypsy	LTR-retrotransposon
547	cluster_547	Gypsy-200_ZM-I	Gypsy	Gypsy	LTR-retrotransposon
548	cluster_548	Gypsy-200_ZM-I	Gypsy	Gypsy	LTR-retrotransposon
549	cluster_549	Gypsy-194_ZM-I	Gypsy	Gypsy	LTR-retrotransposon
550	cluster_550	Copia-71_ZM-I	Copia	Copia	LTR-retrotransposon
551	cluster_551	Gypsy-200_ZM-I	Gypsy	Gypsy	LTR-retrotransposon
552	cluster_552	Gypsy-193_ZM-I	Gypsy	Gypsy	LTR-retrotransposon
553	cluster_553	Gypsy-77-LTR_ZM	Gypsy	Gypsy	LTR-retrotransposon
554	cluster_554	Copia-71_ZM-I	Copia	Copia	LTR-retrotransposon
555	cluster_555	Gypsy-167_ZM-LT	Gypsy	Gypsy	LTR-retrotransposon
556	cluster_556	Copia-71_ZM-I	Copia	Copia	LTR-retrotransposon
557	cluster_557	Gypsy-189_ZM-I	Gypsy	Gypsy	LTR-retrotransposon
558	cluster_558	Gypsy-167_ZM-I	Gypsy	Gypsy	LTR-retrotransposon
559	cluster_559	ENSPM-9_ZM	ENSPM	ENSPM	DNA transposon
560	cluster_560	Gypsy-198_ZM-LT	Gypsy	Gypsy	LTR-retrotransposon
561	cluster_561		nan	nan
562	cluster_562	Gypsy-127_ZM-I	Gypsy	Gypsy	LTR-retrotransposon
563	cluster_563	Gypsy-196_ZM-I	Gypsy	Gypsy	LTR-retrotransposon
564	cluster_564	CINFUL2_I	CINFUL2	Gypsy	LTR-retrotransposon
565	cluster_565	Gypsy67-ZM_LTR	Gypsy67	Gypsy	LTR-retrotransposon
566	cluster_566	ZEON1_ZM_I	ZEON1	Gypsy	LTR-retrotransposon
567	cluster_567	Copia-71_ZM-I	Copia	Copia	LTR-retrotransposon
568	cluster_568	Copia20-ZM_I	Copia20	Copia	LTR-retrotransposon
569	cluster_569		nan	nan
570	cluster_570	Copia-65_ZM-LTR	Copia	Copia	LTR-retrotransposon
571	cluster_571	Copia-65_ZM-I	Copia	Copia	LTR-retrotransposon
572	cluster_572	ZDE_ZD	ZDE	ZDE
573	cluster_573	Gypsy-76-LTR_ZM	Gypsy	Gypsy	LTR-retrotransposon
574	cluster_574	Gypsy29-ZM_LTR	Gypsy29	Gypsy	LTR-retrotransposon
575	cluster_575	Gypsy64-ZM_LTR	Gypsy64	Gypsy	LTR-retrotransposon
576	cluster_576	Gypsy-193_ZM-I	Gypsy	Gypsy	LTR-retrotransposon
577	cluster_577	Copia-65_ZM-I	Copia	Copia	LTR-retrotransposon
578	cluster_578	Gypsy-167_ZM-I	Gypsy	Gypsy	LTR-retrotransposon
579	cluster_579	Gypsy69-ZM_I	Gypsy69	Gypsy	LTR-retrotransposon
580	cluster_580	Gypsy66-ZM_LTR	Gypsy66	Gypsy	LTR-retrotransposon
581	cluster_581	Gypsy-74-I_ZM	Gypsy	Gypsy	LTR-retrotransposon
582	cluster_582	hAT-14N1_ZM	hAT	hAT	DNA transposon
583	cluster_583	Gypsy-167_ZM-I	Gypsy	Gypsy	LTR-retrotransposon
584	cluster_584		nan	nan
585	cluster_585	Gypsy-70-LTR_ZM	Gypsy	Gypsy	LTR-retrotransposon
586	cluster_586	Copia-71_ZM-LTR	Copia	Copia	LTR-retrotransposon
587	cluster_587		nan	nan
588	cluster_588		nan	nan
589	cluster_589	Gypsy-78-I_ZM	Gypsy	Gypsy	LTR-retrotransposon
590	cluster_590	PREM4_ZM_LTR	PREM4	Copia	LTR-retrotransposon
591	cluster_591	Copia-71_ZM-I	Copia	Copia	LTR-retrotransposon
592	cluster_592	Gypsy-205_ZM-I	Gypsy	Gypsy	LTR-retrotransposon
593	cluster_593	Gypsy-74-LTR_ZM	Gypsy	Gypsy	LTR-retrotransposon
594	cluster_594	Gypsy-74-I_ZM	Gypsy	Gypsy	LTR-retrotransposon
595	cluster_595	Copia-64_ZM-I	Copia	Copia	LTR-retrotransposon
596	cluster_596	Gypsy-127_ZM-I	Gypsy	Gypsy	LTR-retrotransposon
597	cluster_597	ZEON2_ZM_I	ZEON2	Gypsy	LTR-retrotransposon
598	cluster_598	Copia-65_ZM-I	Copia	Copia	LTR-retrotransposon
599	cluster_599	Gypsy64-ZM_LTR	Gypsy64	Gypsy	LTR-retrotransposon
600	cluster_600	CINFUL2A_LTR	CINFUL2A	Gypsy	LTR-retrotransposon
601	cluster_601	Copia20-ZM_I	Copia20	Copia	LTR-retrotransposon
602	cluster_602	Copia20-ZM_I	Copia20	Copia	LTR-retrotransposon
603	cluster_603	Copia-65_ZM-LTR	Copia	Copia	LTR-retrotransposon
604	cluster_604	Gypsy-126_SBi-L	Gypsy	Gypsy	LTR-retrotransposon
605	cluster_605	PREM1A_ZM_I	PREM1A	Copia	LTR-retrotransposon
606	cluster_606	LTR_JI1	LTR	LTR	LTR-retrotransposon
607	cluster_607	Gypsy69-ZM_I	Gypsy69	Gypsy	LTR-retrotransposon
608	cluster_608	PREM1A_ZM_I	PREM1A	Copia	LTR-retrotransposon
609	cluster_609		nan	nan
610	cluster_610	Copia20-ZM_LTR	Copia20	Copia	LTR-retrotransposon
611	cluster_611		nan	nan
612	cluster_612		nan	nan
613	cluster_613		nan	nan
614	cluster_614	PREM1A_ZM_LTR	PREM1A	Copia	LTR-retrotransposon
615	cluster_615	CINFUL1_ZM_I	CINFUL1	Gypsy	LTR-retrotransposon
616	cluster_616	Gypsy69-ZM_I	Gypsy69	Gypsy	LTR-retrotransposon
617	cluster_617	Gypsy-201_ZM-LT	Gypsy	Gypsy	LTR-retrotransposon
618	cluster_618	Copia-71_ZM-I	Copia	Copia	LTR-retrotransposon
619	cluster_619		nan	nan
620	cluster_620	Gypsy-199_ZM-I	Gypsy	Gypsy	LTR-retrotransposon
621	cluster_621	Gypsy-190_ZM-LT	Gypsy	Gypsy	LTR-retrotransposon
622	cluster_622	Gypsy69-ZM_I	Gypsy69	Gypsy	LTR-retrotransposon
623	cluster_623	Gypsy-190_ZM-LT	Gypsy	Gypsy	LTR-retrotransposon
624	cluster_624	CINFUL2_LTR	CINFUL2	Gypsy	LTR-retrotransposon
625	cluster_625	Gypsy-130_SBi-L	Gypsy	Gypsy	LTR-retrotransposon
626	cluster_626	PREM1A_ZM_LTR	PREM1A	Copia	LTR-retrotransposon
627	cluster_627	Copia20-ZM_I	Copia20	Copia	LTR-retrotransposon
628	cluster_628	CINFUL2_I	CINFUL2	Gypsy	LTR-retrotransposon
629	cluster_629	Copia20-ZM_LTR	Copia20	Copia	LTR-retrotransposon
630	cluster_630	PREM2_ZM_I	PREM2	Copia	LTR-retrotransposon
631	cluster_631	Gypsy-190_ZM-I	Gypsy	Gypsy	LTR-retrotransposon
632	cluster_632	Gypsy-74-I_ZM	Gypsy	Gypsy	LTR-retrotransposon
633	cluster_633	PREM3_ZM_LTR	PREM3	Copia	LTR-retrotransposon
634	cluster_634	Copia-71_ZM-LTR	Copia	Copia	LTR-retrotransposon
635	cluster_635	Copia-71_ZM-LTR	Copia	Copia	LTR-retrotransposon
636	cluster_636	Gypsy65-ZM_LTR	Gypsy65	Gypsy	LTR-retrotransposon
637	cluster_637	HUCK1-I_ZM	HUCK1	Gypsy	LTR-retrotransposon
638	cluster_638		nan	nan
639	cluster_639	Gypsy-201_ZM-LT	Gypsy	Gypsy	LTR-retrotransposon
640	cluster_640		nan	nan
641	cluster_641	Copia-71_ZM-I	Copia	Copia	LTR-retrotransposon
642	cluster_642	Gypsy-200_ZM-I	Gypsy	Gypsy	LTR-retrotransposon
643	cluster_643	Gypsy-190_ZM-LT	Gypsy	Gypsy	LTR-retrotransposon
644	cluster_644	Gypsy-198_ZM-I	Gypsy	Gypsy	LTR-retrotransposon
645	cluster_645	Gypsy-200_ZM-I	Gypsy	Gypsy	LTR-retrotransposon
646	cluster_646	Gypsy66-ZM_I	Gypsy66	Gypsy	LTR-retrotransposon
647	cluster_647	Copia-71_ZM-I	Copia	Copia	LTR-retrotransposon
648	cluster_648	Copia-71_ZM-LTR	Copia	Copia	LTR-retrotransposon
649	cluster_649	Copia-71_ZM-I	Copia	Copia	LTR-retrotransposon
650	cluster_650	Copia-71_ZM-I	Copia	Copia	LTR-retrotransposon
651	cluster_651	Gypsy-70-I_ZM	Gypsy	Gypsy	LTR-retrotransposon
652	cluster_652	Copia20-ZM_LTR	Copia20	Copia	LTR-retrotransposon
653	cluster_653		nan	nan
654	cluster_654	Gypsy-22_OS-LTR	Gypsy	Gypsy	LTR-retrotransposon
655	cluster_655	Copia20-ZM_LTR	Copia20	Copia	LTR-retrotransposon
656	cluster_656		nan	nan
657	cluster_657	Gypsy-127_ZM-I	Gypsy	Gypsy	LTR-retrotransposon
658	cluster_658	LTR_JI1	LTR	LTR	LTR-retrotransposon
659	cluster_659	CINFUL2_LTR	CINFUL2	Gypsy	LTR-retrotransposon
660	cluster_660	Gypsy17-ZM_I	Gypsy17	Gypsy	LTR-retrotransposon
661	cluster_661	Copia-65_ZM-I	Copia	Copia	LTR-retrotransposon
662	cluster_662	Gypsy66-ZM_LTR	Gypsy66	Gypsy	LTR-retrotransposon
663	cluster_663	Copia20-ZM_I	Copia20	Copia	LTR-retrotransposon
664	cluster_664		nan	nan
665	cluster_665	LTR_JI1	LTR	LTR	LTR-retrotransposon
666	cluster_666	Gypsy-127_ZM-I	Gypsy	Gypsy	LTR-retrotransposon
667	cluster_667	Gypsy-204_ZM-LT	Gypsy	Gypsy	LTR-retrotransposon
668	cluster_668	Copia-65_ZM-I	Copia	Copia	LTR-retrotransposon
669	cluster_669	Copia-71_ZM-LTR	Copia	Copia	LTR-retrotransposon
670	cluster_670		nan	nan
671	cluster_671	LTR_JI1	LTR	LTR	LTR-retrotransposon
672	cluster_672	Copia13-ZM_I	Copia13	Copia	LTR-retrotransposon
673	cluster_673	Gypsy-201_ZM-LT	Gypsy	Gypsy	LTR-retrotransposon
674	cluster_674	Gypsy-201_ZM-LT	Gypsy	Gypsy	LTR-retrotransposon
675	cluster_675	Gypsy69-ZM_I	Gypsy69	Gypsy	LTR-retrotransposon
676	cluster_676		nan	nan
677	cluster_677	Copia-71_ZM-I	Copia	Copia	LTR-retrotransposon
678	cluster_678	Copia20-ZM_I	Copia20	Copia	LTR-retrotransposon
679	cluster_679	Copia-65_ZM-I	Copia	Copia	LTR-retrotransposon
680	cluster_680	Gypsy17-ZM_I	Gypsy17	Gypsy	LTR-retrotransposon
681	cluster_681		nan	nan
682	cluster_682	Gypsy-194_ZM-LT	Gypsy	Gypsy	LTR-retrotransposon
683	cluster_683	Gypsy-74-I_ZM	Gypsy	Gypsy	LTR-retrotransposon
684	cluster_684	Copia20-ZM_I	Copia20	Copia	LTR-retrotransposon
685	cluster_685		nan	nan
686	cluster_686	Gypsy-189_ZM-I	Gypsy	Gypsy	LTR-retrotransposon
687	cluster_687	PREM1A_ZM_I	PREM1A	Copia	LTR-retrotransposon
688	cluster_688	Gypsy-201_ZM-LT	Gypsy	Gypsy	LTR-retrotransposon
689	cluster_689	Gypsy-193_ZM-I	Gypsy	Gypsy	LTR-retrotransposon
690	cluster_690	Gypsy-203_ZM-I	Gypsy	Gypsy	LTR-retrotransposon
691	cluster_691	Copia20-ZM_I	Copia20	Copia	LTR-retrotransposon
692	cluster_692	Gypsy-194_ZM-LT	Gypsy	Gypsy	LTR-retrotransposon
693	cluster_693	Copia-71_ZM-LTR	Copia	Copia	LTR-retrotransposon
694	cluster_694	Copia-71_ZM-I	Copia	Copia	LTR-retrotransposon
695	cluster_695	Gypsy-70-I_ZM	Gypsy	Gypsy	LTR-retrotransposon
696	cluster_696		nan	nan
697	cluster_697	Copia-71_ZM-I	Copia	Copia	LTR-retrotransposon
698	cluster_698	Gypsy67-ZM_LTR	Gypsy67	Gypsy	LTR-retrotransposon
699	cluster_699	Copia-64_ZM-I	Copia	Copia	LTR-retrotransposon
700	cluster_700	Helitron-N4_ZM	Helitron	Helitron	DNA transposon
701	cluster_701	Gypsy64-ZM_I	Gypsy64	Gypsy	LTR-retrotransposon
702	cluster_702	Gypsy-193_ZM-I	Gypsy	Gypsy	LTR-retrotransposon
703	cluster_703	Copia-65_ZM-I	Copia	Copia	LTR-retrotransposon
704	cluster_704	Copia-64_ZM-I	Copia	Copia	LTR-retrotransposon
705	cluster_705		nan	nan
706	cluster_706	Copia-71_ZM-LTR	Copia	Copia	LTR-retrotransposon
707	cluster_707	LTR_JI1	LTR	LTR	LTR-retrotransposon
708	cluster_708	Copia-65_ZM-I	Copia	Copia	LTR-retrotransposon
709	cluster_709	Copia-65_ZM-I	Copia	Copia	LTR-retrotransposon
710	cluster_710	Gypsy-70-LTR_ZM	Gypsy	Gypsy	LTR-retrotransposon
711	cluster_711	Copia-71_ZM-LTR	Copia	Copia	LTR-retrotransposon
712	cluster_712	ZDE_ZD	ZDE	ZDE
713	cluster_713	Gypsy-194_ZM-I	Gypsy	Gypsy	LTR-retrotransposon
714	cluster_714		nan	nan
715	cluster_715	Copia-64_ZM-LTR	Copia	Copia	LTR-retrotransposon
716	cluster_716	Gypsy-201_ZM-LT	Gypsy	Gypsy	LTR-retrotransposon
717	cluster_717	Copia20-ZM_I	Copia20	Copia	LTR-retrotransposon
718	cluster_718		nan	nan
719	cluster_719	Copia20-ZM_LTR	Copia20	Copia	LTR-retrotransposon
720	cluster_720	Copia-71_ZM-I	Copia	Copia	LTR-retrotransposon
721	cluster_721	Copia-65_ZM-I	Copia	Copia	LTR-retrotransposon
722	cluster_722	Copia20-ZM_I	Copia20	Copia	LTR-retrotransposon
723	cluster_723	PREM2_ZM_I	PREM2	Copia	LTR-retrotransposon
724	cluster_724		nan	nan
725	cluster_725	Gypsy64-ZM_LTR	Gypsy64	Gypsy	LTR-retrotransposon
726	cluster_726	PREM2_ZM_I	PREM2	Copia	LTR-retrotransposon
727	cluster_727	PREM1	PREM1	Copia	LTR-retrotransposon
