# Supplementary material for: Repetitive DNA content in the maize genome is uncoupled from population stratification at SNP loci
Source: BMC Genomics. 2020 Jan 30;21:98. doi: 10.1186/s12864-020-6517-0 (PMC6993463; doi:10.1186/s12864-020-6517-0)
Supplement: Supplementary file 3 — Additional file 3 Cluster read counts by inbred. A file listing cluster name and the number of reads from each inbred that contributed to the given cluster. [file 12864_2020_6517_MOESM3_ESM.txt]

cluster	Y1538PVP	Y2369PVP	Y29MIBZ2PVP	Y2FADBPVP	Y2MA22PVP	Y2MCDBPVP	Y3IBZ2PVP	Y4676APVP	Y6F629PVP	Y6M502APVP	Y6M502PVP	Y78002APVP	Y78004PVP	Y78010PVP	Y78371APVP	Y787PVP	Y792PVP	Y793PVP	Y807PVP	Y904PVP	Y911PVP	Y912PVP	Y91IFC2PVP	YAQA3PVP	YBCC03PVP	YCS405PVP	YDJ7PVP	YF118PVP	YFAPWPVP	YFBHJPVP	YFBLAPVP	YH8431PVP	YHB8229PVP	YHBA1PVP	YIBB14PVP	YIBO14PVP	YIBO2PVP	YICI441PVP	YICI893PVP	YICI986PVP	YL155PVP	YLH123HTPVP	YLH127PVP	YLH132PVP	YLH143PVP	YLH145PVP	YLH149PVP	YLH156PVP	YLH160PVP
cluster_0	239	221	227	304	227	331	25	395	274	173	178	159	162	148	158	259	199	229	188	287	422	254	180	371	275	231	354	469	183	424	362	199	345	391	112	346	285	232	209	167	237	375	276	234	256	253	209	306	209
cluster_1	215	224	183	295	225	327	23	372	240	171	163	139	165	130	139	221	195	199	204	257	367	248	180	372	271	231	333	390	165	410	356	193	349	478	105	299	296	195	188	148	214	315	294	227	229	243	174	268	191
cluster_2	264	220	237	244	214	250	210	233	248	203	255	229	235	242	226	216	259	216	202	244	221	230	211	215	231	227	217	228	247	203	225	243	204	210	233	205	222	244	228	202	233	232	229	249	241	231	212	229	228
cluster_3	228	214	223	245	220	211	240	228	219	219	239	227	234	231	228	229	223	210	204	266	220	236	219	194	223	242	219	223	200	214	230	223	235	213	220	212	201	233	235	229	222	244	227	184	191	228	234	224	197
cluster_4	222	220	215	214	217	213	213	252	244	210	230	231	225	228	226	198	188	209	174	212	208	218	219	208	224	218	234	208	214	189	227	206	191	234	217	207	205	228	244	218	221	231	227	191	225	226	192	201	206
cluster_5	210	203	199	228	196	216	220	222	226	211	221	222	207	202	217	197	208	235	204	187	210	200	220	229	256	188	230	207	220	219	232	196	219	223	198	212	210	229	217	226	206	235	220	180	203	212	207	210	225
cluster_6	218	205	197	203	178	210	228	187	241	202	215	209	219	195	207	198	223	215	223	195	180	194	225	205	238	210	201	208	203	200	226	210	214	236	202	212	199	183	200	196	216	202	201	191	190	186	195	193	245
cluster_7	210	200	224	184	179	193	190	189	203	185	188	209	222	194	172	195	215	178	188	192	180	212	209	187	189	194	207	205	209	188	182	204	194	195	180	203	207	222	200	196	202	228	196	192	200	197	179	196	210
cluster_8	192	178	203	186	185	195	190	203	235	199	204	196	232	192	207	192	213	186	187	207	188	217	173	183	210	194	194	195	180	210	197	186	207	203	207	200	196	169	189	210	182	186	194	213	190	193	189	173	202
cluster_9	191	192	180	167	188	182	207	198	189	200	233	202	206	198	176	199	210	195	166	207	200	193	196	171	191	189	203	172	161	182	191	167	171	186	181	170	181	169	185	188	191	187	206	206	180	180	165	173	191
cluster_10	174	200	172	188	190	202	182	197	182	153	187	147	188	200	191	174	165	175	169	179	182	174	196	192	200	191	194	181	177	180	168	159	203	196	177	170	157	185	196	165	194	160	203	216	206	192	169	173	181
cluster_11	181	148	186	172	170	155	196	163	179	179	178	173	174	162	147	167	204	189	175	166	158	175	174	189	204	183	207	166	176	176	156	162	163	199	168	168	167	170	188	188	180	175	171	162	172	163	181	146	183
cluster_12	182	174	167	187	155	182	187	190	177	149	202	187	169	224	186	166	177	154	197	166	178	172	155	172	168	180	173	170	165	174	181	166	177	175	212	148	150	180	162	162	200	193	186	162	179	165	152	199	187
cluster_13	165	145	175	194	160	165	168	180	151	153	189	185	164	156	144	161	183	188	169	144	161	172	168	172	170	160	199	153	165	192	166	158	160	194	182	153	155	154	179	175	160	157	180	156	185	160	148	150	182
cluster_14	164	155	167	138	138	151	173	170	164	199	167	150	192	137	182	163	173	169	157	179	175	150	180	179	203	156	171	172	145	154	182	155	158	163	175	186	177	174	175	162	170	176	189	161	189	158	171	160	154
cluster_15	179	161	174	173	139	153	165	151	174	174	178	194	179	166	162	161	178	166	180	162	150	171	158	146	169	183	153	165	167	154	169	145	169	137	134	149	144	173	168	156	178	149	161	165	167	151	179	164	157
cluster_16	158	174	161	145	170	142	168	158	175	155	177	171	174	157	144	136	148	140	170	171	158	171	156	144	142	166	141	176	158	165	159	148	158	162	140	149	165	172	179	143	164	147	168	137	164	162	170	184	160
cluster_17	178	140	160	166	150	154	159	154	165	182	160	185	154	141	161	169	167	161	161	126	167	153	163	164	151	144	147	130	152	152	182	126	160	173	135	157	136	140	166	191	163	151	191	144	128	136	159	157	194
cluster_18	150	169	168	161	190	162	175	161	180	181	179	152	140	166	148	157	162	142	162	175	157	167	163	150	147	154	131	168	152	145	171	143	153	161	168	141	143	152	163	146	155	143	174	158	151	167	139	150	142
cluster_19	150	139	142	162	137	150	153	142	167	162	172	144	157	159	171	154	165	178	151	144	158	173	159	133	155	164	148	174	189	162	135	142	147	158	150	138	168	166	181	151	158	164	147	127	166	150	147	157	144
cluster_20	150	116	148	154	126	158	166	154	146	203	156	177	169	145	161	165	156	140	156	120	150	163	174	158	115	134	147	126	152	173	151	137	192	166	131	158	144	150	168	162	149	118	148	144	118	136	138	150	182
cluster_21	160	156	137	159	139	201	153	176	144	160	151	170	151	151	188	146	150	176	151	110	123	152	180	162	144	171	159	149	170	173	159	140	159	152	179	157	133	153	138	166	146	139	167	153	163	162	174	145	162
cluster_22	147	151	171	158	148	146	145	146	138	157	153	151	140	154	169	162	136	129	165	136	145	140	136	146	170	150	165	139	153	143	147	156	146	179	148	143	151	172	144	157	134	143	140	154	179	171	139	174	149
cluster_23	149	114	143	158	127	153	148	126	144	163	138	171	166	132	148	133	129	140	131	151	130	161	160	170	158	150	153	132	152	140	152	159	159	150	118	143	127	140	162	156	139	131	162	123	128	146	152	100	154
cluster_24	160	127	155	140	130	123	160	126	133	158	138	179	134	124	136	128	151	128	150	104	153	149	156	149	154	143	117	113	114	150	136	135	153	172	135	144	145	133	166	145	113	135	174	141	109	130	130	121	185
cluster_25	158	136	139	133	127	135	136	147	136	155	141	143	146	153	132	130	146	164	152	142	131	152	142	142	139	173	135	132	152	126	148	142	146	143	137	130	135	126	132	146	148	156	130	156	150	124	131	135	146
cluster_26	151	168	137	144	120	138	135	148	136	158	151	144	155	135	140	143	136	155	138	146	128	158	150	121	133	152	150	149	136	137	133	134	169	174	136	141	152	139	155	149	139	144	144	154	123	148	129	129	131
cluster_27	131	149	140	133	118	129	145	128	138	140	168	159	140	125	146	125	157	129	116	139	148	138	128	140	145	157	150	128	126	135	127	134	152	137	144	138	127	124	140	155	136	133	174	153	146	124	128	124	156
cluster_28	137	143	141	125	117	144	136	108	155	139	127	152	148	150	140	130	137	118	143	137	132	117	132	137	146	128	139	154	160	136	130	132	150	145	116	143	135	133	148	136	125	139	125	148	152	113	160	134	144
cluster_29	157	104	127	128	118	117	152	108	142	145	140	129	163	154	136	132	154	115	136	126	125	151	117	133	136	151	135	128	136	143	130	110	149	148	122	139	134	135	142	143	122	112	136	127	136	131	137	117	135
cluster_30	130	109	138	135	122	134	157	131	144	160	136	139	133	120	144	144	130	146	151	120	131	139	149	132	133	150	140	98	127	153	138	121	146	162	110	144	127	120	151	126	144	118	141	126	106	130	136	119	173
cluster_31	133	133	154	142	98	143	150	132	128	120	123	130	149	149	108	131	124	144	131	125	125	132	147	150	155	130	148	120	142	146	128	131	124	120	145	135	146	161	137	135	169	109	138	124	136	144	132	131	137
cluster_32	94	124	122	163	96	185	10	216	158	101	105	88	73	56	91	142	100	107	129	147	198	137	115	183	175	137	207	234	104	198	197	100	241	212	66	183	157	115	128	82	133	184	155	123	111	118	90	174	106
cluster_33	136	129	123	132	138	147	146	136	135	139	147	120	130	155	134	122	130	154	146	129	127	124	128	127	147	153	142	121	131	134	137	119	120	136	126	110	120	132	116	122	130	120	157	128	130	136	146	142	121
cluster_34	139	102	136	140	116	146	149	127	129	124	128	172	132	111	104	138	126	124	131	101	140	122	120	134	119	133	137	102	116	135	146	122	140	149	110	158	115	116	167	107	131	120	143	101	108	116	102	108	146
cluster_35	140	126	116	129	122	128	141	122	157	145	134	134	132	124	123	113	138	112	150	134	135	111	128	125	105	124	129	136	108	103	123	126	146	133	135	136	119	153	146	126	144	127	128	123	121	134	125	113	137
cluster_36	140	136	122	108	118	113	122	118	139	117	132	132	134	152	112	108	120	136	131	129	140	139	139	126	123	129	116	137	136	113	123	115	126	121	125	136	112	100	115	110	106	113	114	140	124	119	128	114	111
cluster_37	144	118	118	100	111	109	140	111	121	145	115	112	126	119	107	143	126	117	129	116	125	128	128	115	124	122	121	94	105	142	140	122	137	127	116	150	123	121	129	121	119	112	131	107	115	98	106	101	134
cluster_38	128	135	103	118	134	120	129	125	115	127	136	132	130	99	117	112	115	108	128	106	108	124	101	96	112	128	121	112	111	116	125	106	127	120	146	114	101	114	117	111	103	117	104	111	141	116	130	123	133
cluster_39	90	135	122	136	115	125	126	127	115	134	134	123	124	112	118	99	106	136	131	115	112	148	127	133	130	114	141	118	116	115	133	112	124	120	104	138	112	129	119	127	137	113	116	123	113	111	125	124	119
cluster_40	128	109	123	113	95	116	131	118	112	137	122	136	109	108	118	120	148	110	113	90	122	112	109	114	94	112	133	97	85	138	132	107	126	132	105	166	103	99	138	134	114	117	119	89	86	100	84	114	154
cluster_41	114	105	128	101	109	107	105	121	149	121	105	115	108	102	118	117	130	118	99	120	119	107	133	109	139	122	91	105	108	115	97	119	107	118	126	111	115	118	113	129	117	111	113	115	114	105	126	119	113
cluster_42	129	106	115	117	108	110	114	118	97	117	136	119	108	115	142	117	109	136	107	123	109	116	112	118	117	119	126	107	107	135	129	122	116	116	114	121	107	117	137	118	102	119	105	118	119	99	100	135	114
cluster_43	107	119	105	122	94	101	115	111	138	118	115	111	114	123	108	119	151	111	114	105	119	110	116	99	131	125	110	114	99	126	111	107	125	134	93	120	120	105	113	105	119	110	119	117	97	96	128	95	119
cluster_44	100	111	130	117	112	118	107	102	110	133	109	119	124	130	119	106	115	135	88	131	111	125	117	122	125	120	108	142	91	107	122	112	93	117	115	125	117	112	132	132	104	104	117	122	89	116	102	125	107
cluster_45	111	116	120	132	103	113	122	140	97	123	103	108	123	110	141	107	105	135	122	108	131	115	115	116	124	113	126	107	113	115	106	108	117	101	125	114	96	115	103	109	112	126	119	102	105	108	106	124	107
cluster_46	123	94	119	102	101	117	140	131	99	112	108	114	108	94	106	120	112	112	117	109	115	129	126	123	97	118	113	96	113	122	117	102	127	127	100	117	115	109	122	110	126	112	121	100	88	109	117	78	120
cluster_47	99	79	122	93	85	121	120	114	109	135	113	123	137	103	125	124	137	106	124	78	114	117	129	121	89	117	109	82	105	130	136	107	135	124	93	120	99	108	114	131	101	87	111	96	70	101	109	86	136
cluster_48	106	105	120	99	116	112	106	109	120	116	109	126	118	100	127	104	119	124	116	100	107	114	115	108	124	113	96	101	107	108	108	110	98	112	111	102	113	103	118	91	105	119	114	123	107	104	105	122	127
cluster_49	107	109	88	105	97	110	116	113	107	110	114	118	123	110	101	118	111	106	115	111	91	110	102	96	109	119	115	115	106	101	110	108	106	113	94	99	92	89	109	98	90	104	111	104	101	116	115	104	111
cluster_50	116	109	91	111	87	104	117	105	98	119	114	96	105	96	105	98	112	110	95	112	108	90	91	96	91	129	92	110	111	110	100	100	118	102	109	104	95	97	107	88	114	99	117	115	100	108	124	94	109
cluster_51	106	115	92	89	84	105	109	106	99	120	115	111	97	93	102	90	117	101	95	102	118	109	112	111	111	121	107	97	102	101	88	104	115	126	105	95	97	91	116	95	102	102	102	91	98	99	105	90	115
cluster_52	108	103	115	115	89	121	104	112	90	100	117	101	129	84	89	98	110	100	104	105	99	121	92	81	97	110	106	101	93	100	104	123	106	114	100	99	111	102	96	117	103	126	95	104	108	102	94	119	105
cluster_53	102	109	95	103	112	96	105	91	97	97	114	104	90	111	104	97	115	105	121	118	87	119	100	89	104	102	90	98	111	90	100	101	115	116	105	108	101	108	94	105	85	98	103	103	106	90	100	86	93
cluster_54	108	106	123	105	102	92	98	109	97	113	88	108	117	89	98	87	91	92	116	82	113	114	93	81	87	122	116	91	102	80	116	109	95	121	82	84	100	103	98	119	108	92	95	107	89	106	89	102	119
cluster_55	98	113	109	99	89	105	100	100	111	111	109	124	101	93	110	94	87	101	102	88	99	112	102	98	102	89	106	97	78	99	118	89	122	104	87	94	95	93	109	108	91	91	107	90	99	82	90	93	130
cluster_56	109	84	102	103	82	94	117	97	101	104	97	114	118	96	99	108	96	88	118	72	84	103	82	101	104	114	103	68	100	97	102	93	117	103	78	122	78	86	111	110	104	104	106	66	112	101	80	70	117
cluster_57	90	104	98	109	92	102	112	113	110	107	121	87	102	99	107	87	103	101	78	104	110	94	100	95	113	103	95	96	89	90	104	117	99	85	99	93	94	98	118	99	97	94	101	114	111	100	100	119	94
cluster_58	98	96	103	101	87	98	93	90	99	107	95	104	115	97	79	95	94	99	128	96	97	114	113	84	94	105	96	102	98	102	97	102	107	92	89	96	86	103	108	108	96	105	104	93	87	83	81	108	126
cluster_59	93	89	96	114	97	81	96	100	93	89	98	93	107	97	109	89	96	101	87	103	95	106	93	90	110	91	101	98	94	111	102	99	112	97	96	88	84	104	93	90	93	87	89	91	93	99	87	84	105
cluster_60	85	99	92	80	82	80	95	79	81	107	103	96	94	80	91	106	99	95	98	91	95	94	92	94	99	84	98	79	83	101	80	98	89	105	104	100	103	80	89	84	88	61	89	83	92	95	95	88	97
cluster_61	99	88	99	97	83	96	114	77	86	94	79	101	79	82	88	117	95	86	96	80	83	81	96	102	81	86	94	67	71	91	103	86	102	95	76	95	65	81	94	91	100	90	90	86	69	87	96	82	119
cluster_62	75	80	96	109	83	91	85	81	89	86	102	89	95	100	100	84	108	111	93	77	86	77	94	77	91	82	93	89	98	87	92	88	103	89	84	73	71	92	84	89	86	95	92	92	102	87	75	95	97
cluster_63	97	90	84	82	91	77	97	77	110	84	105	79	83	90	84	89	88	78	99	81	89	79	89	95	89	91	101	97	94	87	89	77	76	102	88	90	81	113	75	86	83	105	102	96	94	85	95	97	78
cluster_64	87	88	109	83	80	77	92	82	97	71	96	104	86	87	81	77	72	97	94	84	79	106	94	86	95	83	81	81	84	87	85	84	88	86	91	86	83	81	92	104	95	83	91	80	81	73	70	83	91
cluster_65	88	84	92	76	86	87	81	88	83	82	103	87	99	94	75	75	93	77	77	79	90	89	87	101	88	76	105	82	98	82	79	71	81	87	62	98	84	79	96	81	80	91	87	85	88	84	81	90	89
cluster_66	82	94	76	94	79	90	70	85	85	94	93	100	85	101	84	85	93	88	85	94	88	82	73	80	91	88	75	85	75	97	72	104	77	92	102	85	86	113	86	76	88	68	86	86	93	100	96	81	73
cluster_67	93	80	84	88	91	86	91	96	94	77	108	80	98	102	86	73	82	86	94	82	89	94	98	92	88	82	76	89	75	77	78	89	88	85	100	71	74	77	83	90	93	76	81	83	74	82	74	90	73
cluster_68	88	69	86	106	70	65	85	100	82	69	85	84	100	67	88	88	85	66	74	71	84	76	101	91	88	86	76	76	85	72	81	72	86	104	92	70	72	93	92	78	76	92	93	82	98	81	81	93	84
cluster_69	89	88	94	87	71	68	96	76	80	88	86	94	80	96	78	94	99	79	89	79	67	86	79	83	75	87	79	94	68	79	98	85	86	84	72	85	66	84	89	79	80	92	95	86	68	98	81	63	94
cluster_70	86	106	84	89	71	84	89	55	81	90	82	86	77	81	94	75	65	94	69	80	66	97	64	67	70	86	73	76	86	76	89	74	66	93	97	77	82	76	73	70	88	80	103	74	77	80	69	86	97
cluster_71	70	65	87	69	72	78	77	69	99	68	84	79	81	91	77	84	76	83	96	66	78	78	76	65	77	78	69	87	72	83	76	90	108	77	76	103	93	86	88	81	92	74	78	78	85	85	83	95	86
cluster_72	87	94	95	92	77	60	88	85	59	76	93	99	79	101	86	77	86	85	72	65	78	79	88	70	69	77	81	85	72	95	71	90	81	86	78	96	77	97	74	82	71	75	79	65	78	86	72	79	69
cluster_73	97	63	99	87	67	77	90	78	96	85	71	97	95	82	65	82	83	63	80	63	72	89	73	77	77	76	77	59	65	78	97	74	87	92	73	83	74	81	98	76	80	85	82	63	65	85	63	71	81
cluster_74	94	87	92	75	92	84	72	82	81	93	84	62	90	76	73	72	90	78	84	66	84	82	81	82	62	80	96	61	57	72	82	81	87	90	88	83	77	64	70	79	85	78	71	85	63	83	86	65	79
cluster_75	79	75	75	74	111	110	77	83	71	100	90	71	67	70	79	74	66	71	73	81	68	85	73	85	98	70	64	77	75	82	88	99	74	71	65	97	77	55	78	89	68	90	84	69	63	79	77	84	78
cluster_76	79	75	66	85	80	78	80	79	89	76	81	73	77	77	100	83	89	76	63	66	68	69	80	75	55	81	86	81	75	73	101	79	95	71	78	72	83	76	78	79	92	70	66	70	95	83	80	78	61
cluster_77	76	92	81	71	68	89	68	69	74	73	69	76	75	72	82	56	71	71	62	82	82	83	65	80	81	69	87	75	74	74	75	73	70	79	77	61	76	79	83	85	87	58	76	79	76	56	66	66	72
cluster_78	78	66	64	75	72	67	87	61	81	84	92	81	87	73	64	74	83	76	79	69	63	81	68	71	70	90	94	66	68	80	62	76	92	78	78	75	78	66	81	68	68	82	80	71	64	63	81	77	62
cluster_79	70	58	63	69	48	66	73	58	83	87	74	86	68	90	86	90	78	82	64	56	81	67	71	75	67	78	66	74	71	77	88	81	79	90	65	74	66	84	85	84	73	69	78	84	63	66	75	69	74
cluster_80	81	70	70	74	64	85	73	60	90	87	55	91	83	63	62	76	66	70	55	57	66	71	77	81	58	58	70	56	50	75	69	65	98	81	58	64	49	72	77	70	71	68	76	50	54	78	72	50	76
cluster_81	68	63	78	55	119	96	86	78	56	82	77	59	74	41	67	98	35	35	80	73	95	86	49	47	89	58	60	48	85	89	76	77	117	62	71	90	97	56	66	105	97	59	84	53	63	56	52	81	71
cluster_82	76	56	81	59	65	67	71	69	76	80	63	83	74	68	61	68	80	64	80	52	75	62	65	65	70	80	68	69	77	76	58	62	72	72	45	65	86	71	72	59	60	68	71	64	67	58	69	74	61
cluster_83	73	72	74	66	68	64	67	62	76	68	76	79	71	77	69	67	72	69	78	66	76	60	69	49	58	64	53	68	72	71	67	83	63	65	80	63	60	74	63	60	92	50	89	50	66	64	78	61	65
cluster_84	81	65	74	66	54	49	77	55	67	88	73	74	59	68	70	69	75	76	59	62	56	70	70	64	68	72	69	66	65	61	83	72	74	84	39	69	71	68	78	60	71	71	77	66	71	74	57	77	56
cluster_85	58	68	63	80	62	84	3	98	65	49	54	39	39	37	28	50	29	61	55	63	96	66	58	100	82	80	89	95	56	99	88	49	111	117	33	100	82	62	49	42	56	106	62	61	81	56	54	72	54
cluster_86	67	57	73	66	75	77	67	62	65	59	74	66	73	66	67	69	75	70	62	54	51	63	51	60	75	64	59	64	57	61	59	58	61	52	60	69	74	78	86	68	76	65	71	57	74	60	62	60	66
cluster_87	78	56	52	71	63	55	78	70	65	67	78	84	58	67	56	72	63	73	74	63	53	76	55	61	63	55	82	72	63	67	76	69	61	67	50	59	62	73	66	78	54	54	55	74	48	60	72	45	67
cluster_88	79	58	74	74	62	55	63	62	69	64	80	64	61	64	62	59	70	72	56	55	47	89	57	45	70	59	66	68	66	53	64	58	57	76	71	57	71	65	52	72	56	59	58	63	62	64	60	58	68
cluster_89	60	47	71	55	60	58	62	69	66	73	54	67	61	52	60	59	67	66	71	51	65	79	50	65	54	76	64	50	55	58	67	53	58	69	55	73	52	63	67	74	55	56	76	62	59	67	65	57	40
cluster_90	37	49	94	77	48	65	23	146	79	30	28	43	38	43	61	87	45	43	35	119	117	88	98	105	34	39	65	115	46	97	79	36	53	44	111	76	84	49	89	49	45	71	80	50	59	83	52	149	86
cluster_91	56	48	55	69	49	52	61	71	63	49	75	56	65	53	59	58	72	49	53	53	66	62	52	58	53	58	65	49	49	59	49	54	59	61	53	69	50	61	71	45	42	56	43	44	49	50	52	42	60
cluster_92	50	49	59	63	68	49	56	61	55	62	74	42	57	53	56	54	62	58	70	55	45	53	59	53	52	50	50	61	50	53	58	55	59	62	57	57	44	66	63	70	65	61	55	45	58	55	51	65	59
cluster_93	56	49	63	67	52	61	68	50	50	60	51	79	56	66	44	57	61	48	66	48	65	49	53	54	53	63	52	45	49	52	63	54	52	61	57	65	55	45	55	57	62	44	70	42	52	63	54	53	64
cluster_94	62	52	70	63	51	48	66	49	66	64	70	57	56	45	53	62	68	59	49	58	55	53	52	60	57	60	47	61	58	48	58	46	60	48	46	50	59	52	57	56	62	67	45	48	55	47	52	50	45
cluster_95	52	66	52	58	40	66	51	40	51	51	57	68	62	50	52	49	54	57	55	38	52	62	50	59	59	60	42	38	55	54	57	54	62	70	65	45	60	48	69	54	63	56	51	39	51	52	43	46	68
cluster_96	50	66	52	40	50	57	59	61	44	56	49	57	51	46	59	49	54	61	43	48	49	55	48	48	45	51	45	56	60	52	52	50	65	56	54	67	55	39	47	59	51	49	62	60	51	50	51	55	60
cluster_97	59	46	51	48	55	45	47	45	44	41	66	60	65	71	47	34	64	41	43	41	59	50	43	51	45	57	66	59	72	49	59	48	53	55	48	64	38	55	71	51	52	52	58	51	65	50	49	49	47
cluster_98	57	35	68	51	37	49	73	60	42	52	56	52	48	51	45	50	59	45	57	46	50	60	47	54	51	55	70	47	47	45	65	37	63	64	42	44	45	56	51	56	49	42	52	47	43	39	64	45	50
cluster_99	58	45	44	47	38	40	53	58	64	60	56	60	52	44	67	51	51	41	42	37	49	60	43	53	50	60	54	42	40	53	56	51	53	69	42	57	40	35	43	50	49	49	56	36	31	44	34	38	56
cluster_100	57	52	45	59	40	55	53	52	51	45	59	62	54	47	44	59	62	45	63	65	49	53	49	61	58	63	59	37	36	47	59	39	61	61	48	36	45	48	58	42	43	58	53	54	48	42	29	42	41
cluster_101	51	38	52	47	35	54	60	34	58	63	58	65	40	36	54	41	54	42	54	36	61	48	53	46	39	42	45	32	31	44	42	43	46	60	40	61	54	40	51	49	52	37	53	58	44	47	44	49	64
cluster_102	72	42	50	35	61	43	33	47	52	69	50	70	83	38	44	68	36	45	49	44	51	45	57	40	56	46	41	36	45	36	58	58	47	17	45	48	60	38	47	56	51	32	33	46	49	32	59	37	36
cluster_103	41	66	27	41	11	24	22	4	18	49	32	36	33	20	5	2	6	4	12	9	69	193	53	4	215	36	30	269	6	14	67	30	5	57	29	46	13	15	141	4	11	8	7	4	64	19	44	27	32
cluster_104	48	42	63	46	60	41	54	52	51	57	43	48	48	42	54	62	44	54	36	41	52	47	55	38	40	41	53	29	35	38	41	32	48	40	34	49	41	43	55	63	53	48	61	31	35	49	49	53	46
cluster_105	49	58	51	51	51	32	35	38	53	35	51	53	45	43	42	42	48	43	53	56	44	47	40	50	57	48	53	46	50	51	37	44	40	31	49	51	38	47	36	37	53	50	49	47	50	42	39	45	55
cluster_106	58	29	46	43	28	46	41	52	65	50	44	59	40	43	41	40	60	48	57	53	46	54	49	51	47	45	44	45	52	46	60	39	44	46	45	47	36	30	60	40	42	43	57	47	45	41	50	48	47
cluster_107	41	44	43	59	47	56	41	42	52	39	42	36	51	49	35	36	51	43	46	43	38	44	37	52	52	52	48	45	51	38	50	44	49	50	41	47	38	37	40	41	53	44	37	51	47	34	46	39	43
cluster_108	40	47	56	51	53	39	48	33	52	43	51	34	59	44	50	42	40	49	41	40	42	49	37	47	38	51	39	46	47	49	41	48	39	37	45	44	44	34	35	47	44	41	48	40	45	42	39	54	33
cluster_109	44	37	52	46	50	44	36	50	44	65	41	64	58	44	44	77	36	55	37	34	43	43	35	36	57	59	23	28	35	23	55	36	30	31	30	35	50	31	55	48	34	29	23	46	43	42	57	33	40
cluster_110	48	48	41	49	45	30	57	41	44	59	37	37	55	39	39	51	44	35	44	42	31	49	44	55	43	39	40	47	46	48	54	40	49	26	46	44	40	39	43	48	41	35	51	49	39	42	40	31	46
cluster_111	53	40	39	51	41	51	44	38	39	50	29	32	37	29	33	45	40	34	44	35	48	46	31	33	51	57	51	36	42	45	52	45	70	42	36	41	37	38	45	56	38	41	47	50	28	31	42	35	50
cluster_112	46	47	42	48	36	51	41	53	38	40	43	30	37	37	57	40	46	34	39	34	35	40	49	53	36	35	45	46	52	44	42	37	42	32	41	37	44	43	42	31	45	49	52	42	53	48	45	56	43
cluster_113	44	41	40	34	44	40	42	51	50	43	33	45	53	50	38	68	26	60	49	37	39	45	44	38	59	34	32	33	49	26	41	51	21	24	46	35	50	34	43	49	40	28	25	31	44	24	51	43	39
cluster_114	41	41	44	35	39	32	45	38	42	36	42	32	44	37	55	38	41	40	43	36	38	48	34	42	41	30	35	46	44	43	40	40	42	43	45	38	43	35	40	39	50	35	34	33	40	43	38	50	36
cluster_115	27	35	39	42	35	48	41	44	38	39	45	29	43	46	39	35	49	41	37	30	56	50	48	28	40	55	40	33	40	36	36	42	36	34	72	30	42	39	42	38	46	32	36	36	42	42	37	39	35
cluster_116	31	40	36	32	41	34	48	49	46	44	41	45	49	42	43	41	45	41	32	31	34	33	51	32	28	42	41	32	43	37	40	37	36	30	36	44	35	33	45	36	42	37	41	29	33	32	41	40	42
cluster_117	49	49	45	42	39	28	44	30	34	46	38	43	54	36	41	37	47	39	32	41	29	38	38	39	44	47	32	40	41	33	49	40	34	35	48	27	31	43	42	37	51	35	40	49	46	46	37	50	44
cluster_118	38	36	43	34	41	31	41	39	46	41	39	48	54	52	24	37	49	37	37	51	34	33	40	41	39	49	48	32	35	29	34	37	30	41	36	36	31	42	42	51	38	34	40	45	34	47	39	45	43
cluster_119	38	35	33	46	37	50	39	25	36	33	47	37	40	41	39	34	50	38	33	40	30	39	39	31	52	45	48	36	33	34	34	35	43	42	46	30	34	36	39	31	36	38	50	50	50	44	44	31	27
cluster_120	45	49	38	40	40	37	40	56	44	41	40	50	39	34	40	44	34	36	40	39	35	30	40	43	36	42	31	52	39	33	37	33	36	44	26	41	26	41	31	24	49	35	46	35	35	34	38	36	38
cluster_121	25	39	31	30	31	27	38	39	37	46	35	45	27	36	30	39	36	43	31	37	34	36	32	28	31	40	34	35	45	33	40	44	41	38	29	39	34	37	55	41	25	50	34	35	39	41	36	43	40
cluster_122	39	36	30	41	27	24	40	39	38	48	50	41	43	37	30	28	42	36	33	41	38	41	31	32	25	29	35	31	29	34	42	35	37	39	33	36	31	34	41	22	39	32	40	31	32	39	31	32	38
cluster_123	34	30	46	42	30	37	41	38	43	32	32	36	30	42	36	31	40	38	41	47	42	29	27	37	44	37	34	42	36	35	31	41	33	34	42	28	32	37	34	43	40	39	35	25	39	32	40	33	37
cluster_124	34	31	36	38	36	39	40	46	39	40	38	34	35	30	45	38	33	43	31	32	38	37	38	36	35	34	41	32	27	31	35	32	46	37	41	35	28	28	30	24	39	33	24	34	41	44	25	33	37
cluster_125	37	30	48	30	36	21	40	34	34	32	23	53	39	29	40	52	28	36	40	27	38	42	29	31	54	39	40	25	45	27	33	25	24	11	38	29	45	31	24	43	36	20	19	37	40	32	62	38	25
cluster_126	34	33	44	32	34	31	39	27	44	33	34	43	44	24	27	30	26	27	35	31	33	34	34	38	29	43	28	29	29	30	35	39	39	46	32	29	38	38	34	26	37	28	34	28	25	40	19	31	42
cluster_127	36	36	39	35	33	26	26	32	26	39	30	32	33	30	32	33	42	31	35	37	25	39	37	40	28	42	25	32	26	36	41	43	27	24	37	37	39	34	32	29	36	40	35	22	26	33	26	23	27
cluster_128	34	25	29	29	20	26	34	27	39	29	37	25	37	38	31	25	40	36	36	27	32	30	31	30	37	33	24	22	34	39	26	24	35	34	29	34	37	33	33	36	20	33	38	32	39	33	30	28	34
cluster_129	46	32	41	29	31	32	30	32	29	30	34	36	34	29	28	42	22	29	33	27	42	36	25	28	41	20	23	21	38	16	25	24	14	11	28	34	42	24	24	33	35	19	20	34	25	26	38	38	25
cluster_130	25	35	32	24	36	33	24	34	34	31	36	23	29	38	43	30	25	29	31	44	40	25	22	31	46	39	30	24	26	30	19	25	32	35	28	28	30	19	25	22	35	32	29	20	30	26	28	36	30
cluster_131	39	19	40	29	37	18	21	39	36	33	31	42	42	27	33	41	28	24	31	34	38	24	26	23	38	46	33	21	24	22	36	31	21	16	25	36	32	19	29	32	23	22	11	27	32	32	31	31	24
cluster_132	28	38	32	20	25	29	25	29	26	30	18	26	24	39	35	23	28	23	22	25	23	38	23	30	32	29	32	40	26	25	19	24	23	32	36	28	31	32	25	29	27	19	23	22	37	32	33	35	29
cluster_133	41	26	28	28	22	22	19	19	37	27	31	26	30	32	28	27	26	23	21	30	35	40	22	29	32	23	27	37	22	22	34	28	36	22	25	32	25	29	35	34	18	28	30	25	36	26	34	34	16
cluster_134	27	34	27	25	25	20	27	37	38	26	38	31	19	33	26	31	37	19	29	23	21	27	32	22	27	32	31	23	26	24	37	33	23	38	32	24	32	35	22	35	34	37	27	20	25	20	21	31	30
cluster_135	28	21	34	28	20	18	26	27	31	23	27	30	31	18	21	37	30	28	33	21	23	29	22	36	28	23	25	23	38	23	32	20	14	31	21	34	21	37	36	18	26	24	37	23	31	29	29	17	25
cluster_136	30	23	33	21	25	23	19	22	30	31	28	22	37	32	37	27	30	23	24	19	21	28	28	18	26	24	38	25	21	22	25	33	36	20	24	18	35	36	34	18	29	30	31	24	20	23	22	32	19
cluster_137	28	36	25	32	32	25	26	20	28	28	23	26	27	30	31	23	28	25	26	22	25	27	32	28	24	27	25	23	30	18	30	25	28	22	30	23	22	21	35	31	22	38	26	30	33	24	33	27	23
cluster_138	32	25	31	23	36	24	21	28	27	22	21	25	36	38	35	38	19	37	28	27	24	29	31	19	38	30	12	15	19	14	32	30	15	10	29	29	33	15	26	34	25	18	20	32	31	9	37	23	36
cluster_139	25	24	35	26	24	29	21	29	40	22	27	33	18	17	32	28	26	21	29	26	24	23	36	22	33	17	24	22	27	20	32	27	30	28	34	27	29	32	19	18	24	29	31	24	16	29	24	27	20
cluster_140	30	21	34	16	39	20	20	35	30	39	24	30	34	29	33	50	24	23	22	21	27	27	25	22	31	22	18	16	28	18	36	24	15	12	19	23	38	24	16	30	28	16	17	22	25	20	32	20	31
cluster_141	26	17	28	26	29	21	27	30	29	16	24	32	28	35	24	23	25	24	28	23	19	21	31	19	29	27	29	25	22	27	27	22	22	15	19	18	24	31	19	23	21	25	24	18	22	26	31	21	38
cluster_142	11	28	23	22	23	27	21	26	25	25	18	26	34	25	34	21	31	25	26	21	29	31	25	19	22	21	21	9	20	24	23	25	21	26	16	20	25	16	21	20	33	30	18	28	13	12	18	24	28
cluster_143	23	18	32	26	23	13	30	27	22	25	22	16	23	22	23	17	29	26	21	18	27	20	26	25	25	23	30	13	20	23	19	16	26	17	30	22	34	31	19	23	25	22	37	20	20	15	30	30	21
cluster_144	22	25	28	27	19	18	18	29	26	23	28	17	18	27	19	21	27	26	21	26	26	25	25	23	30	21	24	20	26	17	21	25	22	18	22	22	17	32	16	27	25	34	23	22	17	18	25	28	25
cluster_145	18	27	17	16	17	18	28	19	16	19	22	35	21	20	19	21	24	25	22	17	28	24	17	13	23	23	18	17	22	18	23	22	19	28	26	21	17	21	16	15	16	19	13	21	16	24	22	21	23
cluster_146	26	17	22	20	26	16	19	30	26	28	11	24	27	16	24	38	24	22	23	23	25	22	21	16	29	13	21	11	21	12	27	17	18	10	16	25	32	17	19	23	20	17	10	25	21	25	33	15	19
cluster_147	20	26	19	19	24	24	19	17	24	17	20	27	19	22	19	15	12	19	18	15	16	17	16	22	22	33	19	14	18	19	15	14	17	15	15	19	16	16	19	24	19	13	22	19	21	20	15	13	17
cluster_148	24	12	19	23	19	19	15	22	20	16	20	21	10	15	23	17	20	20	21	20	15	25	27	14	20	16	13	21	25	28	13	21	17	16	21	18	11	18	23	17	23	22	26	23	13	11	19	21	17
cluster_149	18	9	24	26	30	16	19	21	26	13	21	29	17	20	25	20	21	11	20	16	22	19	22	23	17	18	20	16	24	13	30	24	13	26	7	25	14	12	22	22	20	16	25	16	21	16	15	14	18
cluster_150	19	17	23	23	23	20	21	17	18	22	20	26	17	24	11	16	17	17	25	20	15	25	21	13	17	26	22	17	20	24	17	17	18	21	15	19	18	18	22	16	19	22	17	19	16	14	15	17	21
cluster_151	19	18	17	18	16	15	17	15	15	23	15	16	15	20	25	13	18	18	10	19	14	15	15	21	25	23	28	11	9	17	17	14	22	19	21	17	25	16	10	17	17	17	19	17	20	19	12	18	24
cluster_152	16	17	20	9	14	19	23	18	21	24	17	19	11	9	14	16	13	12	9	16	19	15	11	14	13	13	17	13	10	17	15	16	18	18	13	17	12	19	18	19	21	12	13	13	13	14	13	17	15
cluster_153	10	10	15	17	13	22	20	11	9	9	13	13	13	14	12	11	17	11	20	17	12	12	19	15	15	25	11	10	19	8	18	10	21	18	6	18	12	15	9	13	13	13	23	11	15	8	14	13	26
cluster_154	13	14	19	23	15	10	20	17	15	14	17	12	13	11	7	12	14	12	8	11	11	13	13	17	7	15	15	13	14	19	8	16	15	11	13	13	18	17	17	9	11	5	15	11	9	14	14	6	17
cluster_155	15	13	13	10	15	9	12	15	19	12	10	14	11	21	18	13	11	16	14	13	17	12	20	17	14	17	8	12	11	13	16	8	9	11	11	7	16	12	18	14	9	11	11	5	9	11	9	14	13
cluster_156	13	9	13	11	15	9	11	12	10	15	13	7	11	15	10	16	11	8	15	10	15	11	10	15	13	17	18	7	7	13	15	15	8	20	19	22	11	17	15	11	6	12	11	11	11	14	7	14	10
cluster_157	12	10	12	19	15	11	10	10	6	9	16	11	14	9	14	13	12	13	12	9	10	9	14	8	9	11	11	9	13	8	8	9	9	13	12	8	7	12	11	7	9	13	9	10	10	15	9	10	10
cluster_158	8	5	11	8	9	7	10	7	6	6	20	10	14	12	10	9	11	10	10	10	9	7	7	7	12	15	11	9	8	10	9	14	7	15	9	8	16	9	9	9	14	11	10	9	9	7	11	9	13
cluster_159	9	11	11	10	9	10	12	13	12	11	9	16	16	10	11	11	9	12	5	8	9	6	16	11	11	13	8	15	9	8	10	9	10	7	10	6	13	17	6	10	12	5	3	8	6	20	4	10	9
cluster_160	4	9	10	8	11	13	3	13	8	6	13	6	10	6	4	4	11	11	5	6	15	6	7	6	6	18	7	9	3	5	8	6	9	14	6	8	9	10	5	10	5	13	4	11	15	8	4	8	8
cluster_161	13	7	5	10	7	6	8	9	7	7	9	11	7	7	6	9	8	7	5	8	12	11	5	7	11	6	8	7	7	3	15	12	7	8	6	7	6	10	10	10	5	8	12	8	4	5	6	6	7
cluster_162	9	4	5	6	7	3	13	7	6	5	7	11	12	7	3	6	15	11	5	8	11	6	6	9	8	11	5	7	7	6	7	9	8	4	5	6	7	8	6	7	9	6	4	6	8	7	5	12	15
cluster_163	7	8	7	6	8	6	8	3	7	5	11	7	8	10	8	5	6	6	7	10	4	8	8	2	8	4	14	6	8	5	16	5	6	9	7	9	5	8	6	5	9	6	7	4	10	8	8	4	5
cluster_164	9	5	14	6	6	11	5	9	2	4	6	8	9	5	8	4	11	9	8	9	7	13	6	7	10	6	3	2	6	6	8	9	3	2	8	9	10	8	5	8	5	3	4	6	4	4	7	9	7
cluster_165	5	4	6	8	7	5	7	7	6	7	9	8	6	17	9	4	10	7	8	6	9	4	9	4	4	8	5	4	7	8	6	9	6	6	7	3	3	9	6	7	8	8	6	3	3	6	6	8	5
cluster_166	11	3	6	3	5	8	6	3	4	7	5	6	12	4	3	8	5	5	8	5	8	7	7	7	6	4	12	6	3	3	7	5	11	7	3	15	6	5	10	9	7	8	9	7	2	9	5	7	7
cluster_167	7	5	8	4	8	8	7	8	7	6	9	4	6	6	8	3	9	6	9	4	8	7	5	4	7	9	5	5	7	10	8	10	6	2	3	8	10	3	9	4	2	6	7	4	6	3	4	8	3
cluster_168	6	7	5	6	3	3	7	2	3	4	3	3	4	2	4	4	6	7	4	12	6	6	7	7	4	8	6	6	13	8	7	9	6	6	8	9	4	5	3	4	5	5	6	6	3	7	8	6	6
cluster_169	5	5	7	7	4	2	4	1	2	6	3	6	4	2	6	4	1	7	0	3	4	7	1	5	2	3	6	3	4	6	4	2	3	5	5	5	3	4	4	3	0	6	3	4	7	3	5	5	4
cluster_170	3	1	3	6	4	5	4	3	3	5	2	5	3	4	1	1	5	0	2	1	4	3	3	7	7	2	7	3	3	5	6	3	4	7	0	5	3	6	2	3	2	1	3	1	4	3	4	6	3
cluster_171	2	0	1	2	0	2	3	5	4	0	4	3	6	4	3	6	2	3	1	0	5	3	3	3	2	4	2	2	0	3	1	2	6	5	1	6	4	4	2	1	2	5	1	2	3	1	1	2	1
cluster_172	2	2	4	4	3	3	4	5	4	3	4	2	2	1	4	4	2	1	0	3	3	2	3	2	3	2	3	4	7	4	4	2	1	2	2	2	2	2	2	2	0	2	4	6	2	3	2	3	1
cluster_173	3	1	2	3	3	0	0	3	0	2	1	1	0	0	2	1	0	1	2	0	1	2	0	0	4	2	1	1	3	2	1	1	3	0	0	1	3	1	2	3	2	0	0	4	0	0	0	1	1
cluster_174	1	3	1	4	0	1	2	0	3	1	1	1	0	0	4	0	0	0	0	5	0	2	1	2	2	1	0	0	2	2	1	1	0	4	1	2	2	1	2	1	1	2	1	0	1	2	2	1	2
cluster_175	2	1	1	2	1	0	5	0	2	1	2	2	0	1	0	1	0	4	0	1	3	1	1	1	1	1	1	0	0	0	1	0	1	1	1	3	1	1	1	2	0	0	1	2	2	1	2	0	1
cluster_176	2	0	0	1	2	1	1	2	1	1	3	1	0	3	3	0	2	0	0	0	0	2	0	2	1	1	1	2	0	2	1	1	2	0	1	0	1	1	1	0	2	1	0	5	3	2	2	2	0
cluster_177	1	0	0	0	2	1	2	1	2	1	2	0	1	0	1	1	0	1	1	1	1	1	1	1	3	2	0	2	2	0	0	2	1	0	2	0	0	0	2	0	2	3	0	0	0	1	0	1	0
cluster_178	0	0	0	2	0	2	2	2	0	1	2	0	0	1	1	1	0	2	0	1	2	1	2	2	3	0	0	1	0	0	1	2	1	1	1	0	1	0	0	2	1	1	0	1	1	3	0	1	1
cluster_179	1	2	0	2	3	0	2	2	1	1	0	0	4	1	0	1	2	0	0	0	2	1	2	2	1	1	1	1	3	0	4	1	0	2	0	0	1	0	0	1	2	0	0	3	0	0	0	2	2
cluster_180	2	0	0	0	0	1	1	0	0	0	0	1	3	0	1	0	1	1	0	1	0	0	1	1	0	0	0	2	1	1	1	0	3	3	0	2	1	0	2	1	0	0	0	0	1	1	1	0	2
cluster_181	2	0	1	1	3	1	3	1	1	0	1	0	2	0	0	0	0	2	3	3	1	2	0	1	0	3	2	0	0	1	1	0	0	0	0	2	0	2	0	0	1	0	1	0	0	0	2	0	0
cluster_182	0	1	0	1	0	0	1	0	1	1	0	0	1	0	1	1	1	3	0	0	1	0	1	2	0	0	0	1	0	2	0	1	0	2	2	0	1	1	0	0	0	2	1	0	0	1	0	2	0
cluster_183	2	0	0	0	0	1	0	0	1	0	0	2	1	1	0	2	0	1	0	0	0	0	2	3	1	3	1	1	1	0	1	1	0	2	0	1	0	0	1	1	2	0	1	1	1	0	1	0	1
cluster_184	2	1	0	0	0	0	1	0	0	2	0	0	1	1	1	0	1	0	0	2	0	1	0	0	0	0	0	0	1	1	1	0	0	0	1	0	0	1	2	1	0	0	0	1	0	0	1	0	0
cluster_185	0	0	1	0	0	0	0	0	0	0	0	0	0	0	1	0	1	0	0	0	0	0	1	0	1	1	0	1	1	0	0	0	0	1	0	1	0	0	0	0	1	1	1	1	1	0	1	0	1
cluster_186	0	1	0	0	1	0	0	0	0	2	0	1	1	0	2	0	0	0	0	0	0	0	0	1	0	0	2	1	0	0	0	1	0	0	0	0	0	0	0	0	0	0	0	0	1	0	0	0	0
cluster_187	1	1	0	0	0	0	0	0	0	1	1	0	0	0	0	0	0	0	0	0	1	1	0	0	1	0	0	0	1	0	1	0	0	0	0	0	1	0	0	2	1	0	0	0	1	0	2	0	0
cluster_188	0	0	1	0	0	0	0	0	0	0	0	0	0	0	0	0	1	1	0	0	1	1	0	0	0	0	0	0	1	0	0	0	0	0	0	0	1	1	1	0	0	1	0	1	0	0	1	0	0
cluster_189	0	0	1	0	0	0	1	1	1	0	0	0	0	0	0	0	1	0	0	0	0	0	1	0	0	1	0	0	0	0	1	1	0	0	0	0	0	0	0	0	1	0	0	0	0	0	0	1	1
cluster_190	0	0	1	0	0	0	1	1	1	0	0	1	0	0	0	0	0	0	0	0	1	0	0	0	0	0	0	1	0	1	1	1	0	0	0	0	0	0	1	0	0	0	0	0	0	0	0	1	0
cluster_191	0	0	0	0	0	0	0	0	0	0	0	0	0	0	0	0	1	1	0	2	0	0	0	0	0	0	0	0	0	0	0	1	0	2	0	0	0	0	0	1	0	0	1	0	0	0	0	0	0
cluster_192	0	0	0	0	0	0	0	0	0	0	0	0	0	0	0	1	1	0	0	0	0	0	1	0	0	0	0	0	0	0	0	0	0	0	1	2	0	0	1	0	0	0	0	0	0	0	0	0	0
cluster_193	0	1	0	0	0	0	0	0	0	0	0	0	0	0	0	0	0	1	0	0	1	0	0	0	0	0	1	0	0	0	0	0	1	0	0	1	0	0	0	0	0	0	0	0	0	0	0	1	0
cluster_194	1	0	0	0	1	1	0	0	0	0	0	0	1	0	0	0	0	0	0	0	0	0	0	0	0	0	0	0	0	1	0	0	0	0	2	0	0	0	0	0	0	0	0	0	0	1	1	0	0
cluster_195	0	0	0	0	0	0	1	0	0	0	0	1	0	1	0	0	0	0	0	0	0	0	0	0	0	0	0	0	0	0	0	0	0	0	0	0	0	0	1	0	1	0	0	1	1	1	0	0	0
cluster_196	0	0	0	0	0	0	0	0	0	1	0	0	0	0	0	1	2	0	1	1	0	0	0	0	0	0	0	0	0	0	0	1	0	0	0	0	0	0	0	0	0	0	0	0	2	1	0	0	0
cluster_197	0	0	0	0	0	0	0	1	0	0	0	0	0	0	0	0	0	0	0	0	0	0	0	0	1	1	1	0	0	0	0	0	0	1	0	1	0	0	0	0	0	0	0	0	0	0	0	1	0
cluster_198	0	0	0	0	0	1	1	0	0	0	0	0	0	0	0	0	1	0	0	0	0	0	0	0	0	0	0	0	0	0	1	0	0	0	0	0	0	0	0	0	1	0	0	0	0	0	0	0	0
[truncated: 45 more columns]
